# Supplementary material for: Antibacterial, Herbicidal, and Plant Growth-Promoting Properties of Streptomyces sp. STD57 from the Rhizosphere of Adenophora stricta
Source: Microorganisms. 2024 Nov 6;12(11):2245. doi: 10.3390/microorganisms12112245 (PMC11596161; doi:10.3390/microorganisms12112245)
Supplement: Supplementary file 1 [file microorganisms-12-02245-s001.zip]

Archive with 2 entries (2 files):
- Supplementary file.pdf
- Table S2.xlsx
