# Supplementary material for: Antibacterial, Herbicidal, and Plant Growth-Promoting Properties of Streptomyces sp. STD57 from the Rhizosphere of Adenophora stricta
Source: Microorganisms. 2024 Nov 6;12(11):2245. doi: 10.3390/microorganisms12112245 (PMC11596161; doi:10.3390/microorganisms12112245)
Supplement: Supplementary file 1 [file microorganisms-12-02245-s001.zip › Table S2.xlsx]

## Sheet: Sheet
PeakID	Title	Scans	RT left(min)	RT (min)	RT right (min)	Precursor m/z	Height	Area	Model masses	Adduct	Isotope	Comment	Reference RT	Reference m/z	Formula	Ontology	InChIKey	Superclass	Class	Subclass	SMILES	Annotation tag (VS1.0)	RT matched	m/z matched	MS/MS matched	RT similarity	Dot product	Reverse dot product	Fragment presence %	Total score	S/N	MS1 isotopes	MSMS spectrum
7483	4-GUANIDINOBUTANOATE	2759	5.20069	5.38481	5.61493	146.092	79259824	481066784		[M+H]+	M + 0			146.09	C5H11N3O2	Gamma amino acids and derivatives	TUHVEAJXIMEOSA-UHFFFAOYSA-N	Organic acids and derivatives	Carboxylic acids and derivatives	Amino acids, peptides, and analogues	C(CC(=O)O)CN=C(N)N	430	TRUE	TRUE	TRUE		91.7	76	62.5	87.1	555.66	146.03423:0 146.03507:0 146.03591:0 146.03675:0 146.03758:0 146.03842:26275 146.03926:52096 146.04009:26325 146.04093:0 146.04177:0 146.0426:0 146.04344:63915 146.04428:220717 146.04511:381179 146.04595:382685 146.04679:264522 146.04763:157686 146.04846:95831 146.0493:6717 146.05014:0 146.05097:0 146.05181:0 146.05265:0 146.06185:0 146.06269:0 146.06353:0 146.06437:0 146.0652:0 146.06604:0 146.06…	104.06633:1597 104.06734:11521 104.06835:52694 104.06935:117495 104.07036:187676 104.07137:192344 104.07237:125046 104.07338:61266 104.07439:17855 104.0754:7929 111.05142:5751 111.05253:38995 111.05364:90034 111.05475:145035 111.05586:152481 111.05697:102441 111.05808:53064 111.05919:16921 111.0603:5723 128.07623:2206 128.0776:17768 128.07898:63724 128.08035:114756 128.08173:156583 128.0831:12843…
43845	Chymostatinol A	9386	17.7947	17.8948	18.0639	596.319	6250406	39169344		[M+H]+	M + 0			596.316	C30H41N7O6		KUKQXNQRXXTUEM-UHFFFAOYSA-N	Organic acids and derivatives	Carboxylic acids and derivatives	Amino acids, peptides, and analogues		430	TRUE	TRUE	TRUE		90.3	81.5	73	88.3	24.6614	596.09446:0 596.10136:0 596.10827:0 596.11517:0 596.12207:0 596.12897:19744 596.13587:76020 596.14278:201184 596.14968:339222 596.15658:431482 596.16348:333436 596.17039:195057 596.17729:63558 596.18419:14630 596.18824:0 596.19514:0 596.20205:0 596.20895:0 596.23657:0 596.24347:0 596.25037:0 596.25728:0 596.26418:938 596.27109:36455 596.27799:68450 596.2849:80007 596.2918:312244 596.29871:1193753…	101.03998:2115 101.04094:3715 101.0419:4452 101.04287:3864 101.04383:2438 110.06821:1223 110.0693:3340 110.0704:7250 110.07149:11706 110.07259:7777 110.07368:4947 110.07478:1934 113.81362:1609 113.81477:3778 113.81592:5436 113.81707:5458 113.81823:3846 113.81938:1747 120.07905:2443 120.0803:5342 120.08155:7089 120.0828:6370 120.08405:3862 120.08529:1400 123.92408:1815 123.92539:3945 123.9267:4842…
50377	3,4,5-Trimethoxycinnamic acid	11284	21.4233	21.526	21.6943	239.09	1.63337e+06	14481792		[M+H]+	M + 0			239.091	C12H14O5		YTFVRYKNXDADBI-SNAWJCMRSA-N	Phenylpropanoids and polyketides	Cinnamic acids and derivatives	Hydroxycinnamic acids and derivatives		430	TRUE	TRUE	TRUE		89.6	81	46.2	86.2	7.03365	239.07477:0 239.07652:0 239.07827:0 239.08003:0 239.08178:0 239.08353:30730 239.08528:133560 239.08704:338182 239.08879:556667 239.09054:667137 239.0923:498430 239.09405:289495 239.0958:99891 239.09756:20622 239.09931:0 239.10117:0 239.10293:0 239.10468:0 239.10643:0 239.11345:0 239.1152:0 239.11695:0 239.11871:0 239.12046:9963 239.12221:26651 239.12397:54766 239.12572:81296 239.12747:75207 239.1…	105.03155:1079 105.03257:1751 105.03359:1961 105.03461:1553 105.03564:811 107.04778:835 107.04883:1560 107.04988:1815 107.05094:1434 107.05199:739 107.08351:1168 107.08456:2280 107.08561:2957 107.08666:2715 107.08771:1769 107.08876:770 114.25018:971 114.25134:1543 114.25249:1687 114.25365:1311 114.25481:677 119.0832:1054 119.08443:1691 119.08567:1862 119.0869:1445 119.08813:740 121.09886:830 121.…
7855	trans-Urocanic acid	2894	5.50833	5.63789	5.82435	139.05	88346680	402665728		[M+H]+	M + 0			139.05	C6H6N2O2		LOIYMIARKYCTBW-OWOJBTEDSA-N	Organoheterocyclic compounds	Azoles	Imidazoles		430	TRUE	TRUE	TRUE		88.8	83.9	42.9	86.3	331.208	138.99911:0 138.99988:0 139.00066:0 139.00144:0 139.00222:16054 139.00299:72545 139.00377:242877 139.00455:437135 139.00532:597794 139.0061:498179 139.00688:300142 139.00766:114254 139.00843:28036 139.00921:6938 139.00998:0 139.01076:0 139.01154:0 139.01232:0 139.03097:0 139.03175:0 139.03253:0 139.0333:0 139.03408:0 139.03486:0 139.03564:0 139.03641:0 139.03719:0 139.03797:0 139.03875:0 139.0395…	114.08589:29615 114.08705:77781 114.0882:129739 114.08936:148811 114.09052:120068 114.09167:65299 114.09283:19864 121.00412:25038 121.00539:45557 121.00665:64404 121.00791:63194 121.00917:43885 121.03321:93461 121.03447:145285 121.03573:455391 121.037:1486850 121.03826:2773306 121.03952:3970968 121.04079:3501202 121.04205:2136638 121.04331:881361 121.04458:227182 121.04584:65814 121.0471:51837 12…
37327	Phenylacetylglutamine	8434	15.8801	16.0677	16.3166	265.117	3.20033e+06	25264808		[M+H]+	M + 0	similar chromatogram in higher mz_37365		265.118	C13H16N2O4		JFLIEFSWGNOPJJ-UHFFFAOYNA-N	Organic acids and derivatives	Carboxylic acids and derivatives	Amino acids, peptides, and analogues		430	TRUE	TRUE	TRUE		88.7	78.7	46.2	85.2	8.79107	265.09222:0 265.09426:0 265.09631:0 265.09836:0 265.1004:0 265.10245:0 265.1045:0 265.10654:0 265.10862:43960 265.11067:135551 265.11271:445504 265.11476:831454 265.11681:1193882 265.11885:1065339 265.1209:654944 265.12295:275276 265.12499:72163 265.12704:18001 265.12909:10711 265.13111:0 265.13316:0 265.1352:0 265.13725:0 265.1393:0 265.14135:0 265.14339:0 265.14544:0 265.14749:0 265.14953:0 265…	101.06793:442 101.06889:1351 101.06986:3225 101.07082:5254 101.07178:5749 101.07275:3928 101.07371:2009 101.07468:647 109.0632:844 109.06428:1491 109.06536:1701 109.06644:1324 109.06752:645 109.09885:586 109.09993:1292 109.10102:1811 109.1021:1788 109.10318:1286 109.10426:655 111.34415:794 111.34526:1266 111.34638:1546 111.34749:1420 111.34861:920 129.06052:605 129.06191:3642 129.0633:10444 129.0…
20338	N6-Succinyladenosine	6696	12.6061	12.8538	13.0034	384.114	6.59117e+06	37153384		[M+H]+	M + 0			384.115	C14H17N5O8		VKGZCEJTCKHMRL-MDBUBQOGSA-N	Nucleosides, nucleotides, and analogues	Purine nucleosides			430	TRUE	TRUE	TRUE		88.6	88.5	69.2	90.1	63.3634	384.07829:0 384.08186:0 384.08543:0 384.089:0 384.09257:22446 384.09614:46602 384.09971:149098 384.10328:528523 384.10685:1604911 384.11042:2780446 384.11399:3672494 384.11756:2922671 384.12113:1725214 384.1247:610834 384.12827:159123 384.13184:33043 384.13537:0 384.13894:0 384.14251:0 384.14608:0 384.14965:12351 384.15322:108488 384.15679:86991 384.16036:41368 384.16393:9682 384.16725:0 384.1708…	120.07782:2783 120.07907:6706 120.08031:10183 120.08156:10686 120.08281:7829 120.08406:3782 130.08326:2819 130.08467:4726 130.08607:5471 130.08748:4434 130.08889:2306 136.0546:519 136.0561:3138 136.05761:13542 136.05911:30373 136.06062:48605 136.06212:51477 136.06363:34093 136.06513:17033 136.06664:4465 136.06815:710 136.07122:2151 136.07273:7887 136.07423:10044 136.07574:10959 136.07725:8777 136…
55648	1-Stearoyl-sn-glycero-3-phosphocholine	13908	26.5859	26.6505	26.7566	524.372	91466304	893155968		[M+H]+	M + 0			524.371	C26H54NO7P		IHNKQIMGVNPMTC-RUZDIDTESA-N	Lipids and lipid-like molecules	Glycerophospholipids	Glycerophosphocholines		430	TRUE	TRUE	TRUE		88.1	84	80	90	64.7442	523.97978:0 523.98546:0 523.99115:0 523.99684:0 524.00253:4550 524.00822:60117 524.0139:82679 524.01959:147822 524.02528:246535 524.03097:336011 524.03666:279429 524.04235:148910 524.04804:16405 524.05372:0 524.05941:0 524.0651:0 524.07079:0 524.07648:0 524.08217:0 524.08786:0 524.09355:0 524.09924:0 524.10493:0 524.11062:0 524.11631:0 524.122:0 524.12769:0 524.13338:0 524.13907:0 524.14476:0 524…	104.07442:38122 104.07543:84363 104.07644:109918 104.07745:95589 104.07845:55960 104.07946:23394 104.09862:11055 104.09962:62439 104.10063:67710 104.10164:122572 104.10265:150921 104.10365:424588 104.10466:1492481 104.10567:3269143 104.10668:5188866 104.10768:5482386 104.10869:3644115 104.1097:1837670 104.11071:511827 104.11171:150375 104.11272:124680 104.11373:113050 104.11474:76804 104.13184:17…
52416	4-Methylphthalic anhydride	12204	23.1111	23.3012	23.6291	163.039	114891240	1109526528		[M+H]+	M + 0	found in higher mz's MsMs_52421		163.039	C9H6O3		ZOXBWJMCXHTKNU-UHFFFAOYSA-N	Organoheterocyclic compounds	Benzofurans	Benzofuranones		430	TRUE	TRUE	TRUE		87.9	86.4	44.4	86.8	123.095	162.74393:0 162.74492:0 162.7459:0 162.74689:0 162.74787:7969 162.74886:17495 162.74984:39588 162.75083:60418 162.75181:51451 162.7528:20078 162.75378:7123 162.75476:0 162.75575:0 162.75673:0 162.75772:0 162.96962:0 162.97061:0 162.9716:0 162.97258:0 162.97357:0 162.97456:0 162.97554:0 162.97653:0 162.97752:0 162.97782:0 162.9788:45058 162.97979:274472 162.98078:523014 162.98176:737654 162.98275:…	105.03053:14588 105.03155:80584 105.03257:147803 105.03359:194361 105.03461:145462 105.03563:79105 105.03665:26465 133.02096:29799 133.02242:51161 133.02387:175460 133.02533:574996 133.02678:1042685 133.02824:1438800 133.0297:1194528 133.03115:707998 133.03261:256727 133.03406:55008 133.03552:12393 134.02912:45892 134.03059:85333 134.03206:101181 134.03353:82522 134.03501:45643 134.37119:33014 13…
10812	L-Histidine	3600	6.83797	7.02563	7.31095	156.076	22863020	206081184		[M+H]+	M + 0	found in higher mz's MsMs_10761; found in higher mz's MsMs_10760		156.077	C6H9N3O2	Histidine and derivatives	HNDVDQJCIGZPNO-YFKPBYRVSA-N	Organic acids and derivatives	Carboxylic acids and derivatives	Amino acids, peptides, and analogues	N[C@@H](CC1=CN=CN1)C(O)=O	430	TRUE	TRUE	TRUE		87.7	82.5	50	86.4	98.7003	156.01966:0 156.02059:0 156.02151:0 156.02244:0 156.02336:31860 156.02428:120797 156.02521:130173 156.02613:102739 156.02706:56520 156.02798:18583 156.0289:0 156.02983:0 156.03075:0 156.03168:0 156.0326:0 156.03353:0 156.03445:0 156.03537:0 156.0363:0 156.03722:0 156.03815:175580 156.03907:620277 156.04:1615855 156.04092:2690752 156.04184:3202226 156.04277:2307189 156.04369:1276641 156.04462:3881…	110.03537:11133 110.03647:21907 110.03756:28086 110.03866:24815 110.03975:15228 110.04085:7540 110.0649:12180 110.06599:17356 110.06709:62531 110.06818:244605 110.06928:755460 110.07037:1298273 110.07147:1686644 110.07256:1309722 110.07366:768281 110.07476:258565 110.07585:75433 110.07695:29940 110.07804:24932 110.07914:8597 110.08023:1667 110.09889:6908 110.09999:19304 110.10109:31976 110.10218:…
52224	tris(2-chloroethyl)phosphate	12094	22.9174	23.0895	23.3443	284.961	2649464	18483492		[M+H]+	M + 0	similar chromatogram in higher mz_52226; similar chromatogram in higher mz_52228; similar chromatogram in higher mz_52229; similar chromatogram in higher mz_52230; similar chromatogram in higher mz_52232; similar chromatogram in higher mz_52233; similar chromatogram in higher mz_52235; similar chromatogram in higher mz_52236; similar chromatogram in higher mz_52238; similar chromatogram in higher…	7.141	284.961	C6H12Cl3O4P	Trialkyl phosphates	HQUQLFOMPYWACS-UHFFFAOYSA-N	Organic acids and derivatives	Organic phosphoric acids and derivatives	Phosphate esters	ClCCOP(=O)(OCCCl)OCCCl	430	TRUE	TRUE	TRUE	98.7	87.4	73.2	55.6	84.9	62.4774	284.64905:0 284.65133:0 284.65361:0 284.65589:0 284.65816:9282 284.66044:15745 284.66272:16620 284.665:10981 284.66727:3797 284.66944:0 284.67171:0 284.67399:0 284.67627:0 284.93154:0 284.93382:0 284.9361:0 284.93838:0 284.94066:2687 284.94295:7673 284.94523:17602 284.94751:24883 284.94979:28038 284.95207:95945 284.95435:356374 284.95663:763556 284.95891:1201705 284.96119:1241559 284.96347:817166…	107.04673:912 107.04778:1757 107.04883:2450 107.04988:2529 107.05093:1913 107.05199:1005 107.08351:592 107.08456:1231 107.08561:1525 107.08666:1256 107.08771:648 109.09994:828 109.10102:1409 109.1021:1623 109.10318:1351 109.10426:800 116.99134:684 116.99254:1958 116.99374:3465 116.99494:4162 116.99614:3485 116.99734:1964 116.99854:670 123.11428:874 123.11558:1605 123.11687:2042 123.11817:1894 123…
54395	enantio-PAF C-16	13237	24.973	25.3477	25.4336	524.372	6.65991e+06	144003216		[M+H]+	M + 0			524.371	C26H54NO7P		HVAUUPRFYPCOCA-UHFFFAOYSA-N	Lipids and lipid-like molecules	Glycerophospholipids	Glycerophosphocholines	117985-57-6	430	TRUE	TRUE	TRUE		87	80	44.4	84.8	30.3063	524.00245:0 524.00814:0 524.01382:0 524.01951:0 524.0252:14651 524.03089:24937 524.03658:27612 524.04227:21208 524.04796:11240 524.05364:0 524.05933:0 524.06502:0 524.07071:0 524.09347:0 524.09916:0 524.10485:0 524.11054:0 524.11623:7274 524.12192:17080 524.12761:27167 524.1333:32671 524.13899:30557 524.14468:21322 524.15037:10048 524.15606:0 524.16175:0 524.16744:0 524.17313:0 524.25281:0 524.25…	100.2833:2533 100.28425:3935 100.2852:4565 100.28616:3927 100.28711:2330 104.10258:761 104.10358:3582 104.10459:14440 104.1056:32442 104.10661:51746 104.10761:55017 104.10862:36845 104.10963:18778 104.11064:5350 104.11164:1451 117.48011:2035 117.48132:3814 117.48253:4535 117.48374:3764 117.48494:2130 124.0996:1872 124.10091:4106 124.10222:5527 124.10353:5087 124.10484:3120 124.99333:922 124.99465…
51906	CocamidopropylBetaine	11896	22.2711	22.7032	23.1965	343.293	11227555	81722640		[M+H]+	M + 0			343.296	C19H38N2O3		MRUAUOIMASANKQ-UHFFFAOYSA-N	Organic acids and derivatives	Carboxylic acids and derivatives	Amino acids, peptides, and analogues	CCCCCCCCCCCC(=O)NCCC[N+](C)(C)CC([O-])=O	430	TRUE	TRUE	TRUE		87	86.4	50	86.2	296.662	342.99493:0 342.99795:0 343.00096:0 343.00397:0 343.00698:13449 343.01:23335 343.01301:28781 343.01602:25744 343.01903:15916 343.02205:0 343.02506:0 343.02807:0 343.03108:0 343.10943:0 343.11244:0 343.11546:0 343.11847:0 343.12149:15481 343.1245:42258 343.12751:43053 343.13053:31628 343.13354:17151 343.13656:0 343.13957:0 343.14258:0 343.1456:0 343.23303:0 343.23604:0 343.23906:0 343.24208:0 343.…	103.56777:675 103.56877:1353 103.56977:1768 103.57077:1696 103.57177:1219 109.09777:419 109.09885:1298 109.09993:2371 109.10101:2956 109.1021:2598 109.10318:1553 109.10426:540 183.16591:601 183.16826:1752 183.17061:3838 183.17297:6037 183.17532:5969 183.17767:3796 183.18002:1713 183.18237:597 240.12418:1346 240.12771:2744 240.13124:3954 240.13477:4109 240.1383:3004 240.14183:1400 240.20184:668 24…
26272	Indole	7307	13.724	13.9377	14.0717	118.065	954953	6293480		[M+H]+	M + 0	found in higher mz's MsMs_26296; found in higher mz's MsMs_26290; found in higher mz's MsMs_26281		118.065	C8H7N		SIKJAQJRHWYJAI-UHFFFAOYSA-N	Organoheterocyclic compounds	Indoles and derivatives	Indoles		430	TRUE	TRUE	TRUE		86.9	79.5	66.7	87.4	3.87487	118.06019:0 118.0608:0 118.06141:0 118.06202:0 118.06263:11392 118.06323:50114 118.06384:163552 118.06445:295750 118.06506:408419 118.06567:344024 118.06628:207781 118.06688:82147 118.06749:20888 118.0681:4168 118.06878:0 118.06939:0 118.07:0 118.07061:0 118.08095:0 118.08156:0 118.08217:0 118.08278:0 118.08339:3853 118.084:19094 118.0846:72532 118.08521:192886 118.08582:324258 118.08643:392639 1…	103.0519:676 103.0529:1239 103.05389:1535 103.05488:1331 103.05587:748 117.06579:403 117.06699:1033 117.06819:1834 117.06939:2353 117.07059:2232 117.07179:1551 117.07299:753 118.04735:940 118.04857:2075 118.04978:2991 118.051:3092 118.05222:2206 118.05343:1271 118.05465:527 118.07776:466 118.07897:2342 118.08019:2837 118.08141:6360 118.08263:22762 118.08384:71226 118.08506:125110 118.08628:167437…
8222	Tyrosine	2930	5.51462	5.70315	5.84243	182.081	9201534	36540236		[M+H]+	M + 0			182.081	C9H11NO3	Tyrosine and derivatives	OUYCCCASQSFEME-UHFFFAOYNA-N	Organic acids and derivatives	Carboxylic acids and derivatives	Amino acids, peptides, and analogues	NC(CC1=CC=C(O)C=C1)C(O)=O	430	TRUE	TRUE	TRUE		86.9	87.2	57.1	87.9	56.3968	182.06639:0 182.06756:0 182.06872:0 182.06989:0 182.07105:0 182.07222:0 182.07338:0 182.07471:176246 182.07588:333914 182.07704:990049 182.07821:3096776 182.07937:5922490 182.08054:8766878 182.0817:8183082 182.08287:5104673 182.08403:2258038 182.0852:538630 182.08636:119036 182.08736:0 182.08853:0 182.08969:298441 182.09086:4090 182.0922:0 182.09336:0 182.09453:0 182.09569:0 183.07493:0 183.07611…	109.90413:7663 109.90523:11742 109.90632:12897 109.90741:10455 109.9085:5906 119.04625:8052 119.04748:15080 119.04871:18838 119.04994:16549 119.05117:9895 123.04048:4594 123.04177:11073 123.04307:18153 123.04436:21421 123.04566:18139 123.04695:10417 136.07124:6195 136.07274:19309 136.07425:34035 136.07575:42203 136.07726:30174 136.07876:13261 136.08027:4892 165.05303:10323 165.05504:14885 165.057…
15452	2-Deoxyadenosine	6225	11.9465	12.0612	12.3786	252.108	309025888	1899884544		[M+H]+	M + 0	adduct linked to 15451_[M+H]+		252.109	C10H13N5O3		OLXZPDWKRNYJJZ-RRKCRQDMSA-N	Nucleosides, nucleotides, and analogues	Purine nucleosides	Purine 2'-deoxyribonucleosides		430	TRUE	TRUE	TRUE		86.5	68.5	66.7	84.5	940.074	251.97681:0 251.97871:0 251.98061:0 251.9825:0 251.9844:0 251.9863:113890 251.98819:133786 251.99009:56495 251.99199:0 251.99389:0 251.99578:0 251.99768:451697 251.99958:998526 252.00147:1511813 252.00337:1354561 252.00527:884510 252.00716:484352 252.00906:294926 252.01096:200351 252.01286:23199 252.01475:0 252.01665:0 252.01855:0 252.02044:0 252.06029:0 252.06219:0 252.06409:0 252.06598:0 252.06…	114.39161:53450 114.39277:90909 114.39393:101887 114.39509:83390 114.39625:50941 117.0492:15539 117.0504:70511 117.0516:227540 117.0528:525549 117.054:856415 117.0552:972805 117.0564:677562 117.0576:356431 117.0588:92460 117.06001:10704 119.03145:38015 119.03269:163011 119.03392:312170 119.03515:441612 119.03638:367286 119.03761:212950 119.03884:69116 119.04008:29319 136.01705:67789 136.01855:252…
45284	N-Acetyl-D-tryptophan	9760	18.3791	18.6105	18.8399	247.107	1.7667e+06	12498709		[M+H]+	M + 0			247.107	C13H14N2O3		DZTHIGRZJZPRDV-GFCCVEGCSA-N	Organic acids and derivatives	Carboxylic acids and derivatives	Amino acids, peptides, and analogues		430	TRUE	TRUE	TRUE		86.4	91.6	72.7	90.5	19.2804	247.08718:0 247.08902:0 247.09086:0 247.09271:0 247.09455:7185 247.09639:12520 247.09823:13914 247.10007:41963 247.10192:156855 247.10376:383304 247.1056:627964 247.10744:722911 247.10928:509574 247.11113:276098 247.11297:85130 247.11481:18054 247.11665:0 247.11666:0 247.11828:0 247.12012:1968 247.12197:38993 247.12381:95826 247.12565:147232 247.12749:136323 247.12933:86710 247.13118:43598 247.13…	105.44315:553 105.44418:1267 105.44521:1722 105.44623:1579 105.44726:962 108.65924:843 108.66031:1314 108.66139:1535 108.66246:1300 108.66354:720 115.0512:520 115.05237:1530 115.05354:2820 115.05471:3534 115.05588:3130 115.05705:1924 115.05823:742 117.05497:895 117.05618:1542 117.05738:1881 117.05858:1620 117.05978:909 118.06195:567 118.06316:1479 118.06438:3371 118.0656:4561 118.06681:3674 118.0…
53182	Palmitoyl-carnitine	12669	23.8633	24.2063	24.6219	400.34	1.04181e+06	10533908		[M+H]+	M + 0			400.342	C23H45NO4		XOMRRQXKHMYMOC-OAQYLSRUSA-N	Lipids and lipid-like molecules	Fatty Acyls	Fatty acid esters		430	TRUE	TRUE	TRUE		86.2	71.2	44.4	82.2	20836.3	400.30568:0 400.30947:0 400.31327:0 400.31707:0 400.32087:4143 400.32467:8819 400.32847:37295 400.33226:134489 400.33606:263099 400.33986:392305 400.34366:366195 400.34746:229215 400.35126:103440 400.35506:26684 400.35885:6002 400.36209:0 400.36588:0 400.36968:0 400.37348:0 401.31348:0 401.31729:0 401.3211:0 401.32492:0 401.32873:455 401.33254:8710 401.33635:32134 401.34017:57308 401.34398:73385 …	105.86338:893 105.86441:1695 105.86544:2232 105.86648:2160 105.86751:1553 105.86854:788 130.04669:936 130.04809:1921 130.0495:2473 130.05091:2158 130.05231:1227 144.09615:367 144.09779:1091 144.09943:2169 144.10107:3021 144.10271:4280 144.10435:2208 144.10599:1108 144.10763:392 147.07306:1387 147.07475:2600 147.07644:3540 147.07814:3631 147.07983:2834 147.08152:1647 147.08321:671 163.145:890 163.…
3128	Diphenylphosphine oxide	1356	2.54966	2.63537	2.7563	203.052	8976587	105521672		[M+H]+	M + 0	found in higher mz's MsMs_3163; found in higher mz's MsMs_3134	6.521	203.062	C12H11OP	Phenylphosphines and derivatives	ASUOLLHGALPRFK-UHFFFAOYSA-N	Benzenoids	Benzene and substituted derivatives	Phenylphosphines and derivatives	O=P(C1=CC=CC=C1)C1=CC=CC=C1	430	TRUE	TRUE	TRUE	99.9	85.8	76.6	50	72.2	3.59567	203.02369:0 203.02506:0 203.02643:0 203.02781:0 203.02918:0 203.03055:0 203.03192:0 203.03329:0 203.03467:0 203.03595:0 203.03732:0 203.03869:0 203.04006:0 203.04143:0 203.04281:0 203.04418:0 203.04555:10928 203.04692:82071 203.04829:378230 203.04967:1084916 203.05104:1837636 203.05241:2283982 203.05378:1712994 203.05515:983482 203.05653:324473 203.0579:96519 203.05927:39602 203.06064:27948 203.0…	119.08321:1159 119.08444:2311 119.08568:2877 119.08691:2519 119.08814:1578 203.03965:1203 203.04239:3589 203.04513:13220 203.04788:32460 203.05062:53233 203.05337:60899 203.05611:42587 203.05885:22764 203.0616:6666 203.06434:1593 203.0973:1637 203.10004:3297 203.10279:4500 203.10553:4246 203.10828:2718 203.11102:1016 204.04767:1507 204.05044:3140 204.0532:4699 204.05597:7749 204.05873:4260 204.06…
20449	Carbetamide	6707	12.7578	12.8727	12.9853	237.122	23848900	134634144		[M+H]+	M + 0		6.56	237.123	C12H16N2O3	Phenylcarbamic acid esters	AMRQXHFXNZFDCH-VIFPVBQESA-N	Benzenoids	Benzene and substituted derivatives	Phenylcarbamic acid esters	CCNC(=O)[C@@H](C)OC(=O)NC1=CC=CC=C1	430	TRUE	TRUE	TRUE	99.8	85.8	85.6	66.7	88.1	102.612	237.01286:0 237.01459:0 237.01632:0 237.01805:0 237.01978:8080 237.02151:77323 237.02324:150531 237.02497:169670 237.0267:75934 237.02843:30695 237.03016:0 237.03189:0 237.03363:0 237.03536:0 237.0717:0 237.07343:0 237.07516:0 237.07689:0 237.07863:24178 237.08036:86022 237.08209:165363 237.08382:253046 237.08555:230176 237.08728:133556 237.08901:54839 237.09074:8530 237.09257:0 237.0943:0 237.09…	102.04535:1660 102.04633:3823 102.0473:4990 102.04828:4433 102.04926:2709 103.04989:1018 103.05088:6490 103.05188:26275 103.05287:60040 103.05386:96851 103.05485:105187 103.05584:71467 103.05684:37222 103.05783:10930 103.05882:3182 103.05981:2112 110.06931:2565 110.0704:4242 110.0715:4900 110.07259:4140 110.07369:2512 120.04073:1821 120.04197:9224 120.04322:21131 120.04447:33578 120.04572:35059 1…
52421	Dimethylphthalate	12204	23.0251	23.3012	23.65	195.065	31470272	306121728		[M+H]+	M + 0			195.065	C10H10O4		NIQCNGHVCWTJSM-UHFFFAOYSA-N	Benzenoids	Benzene and substituted derivatives	Benzoic acids and derivatives		430	TRUE	TRUE	TRUE		85.5	86.1	66.7	88.4	63.6753	194.98039:0 194.98168:0 194.98297:0 194.98427:0 194.98556:0 194.98685:16841 194.98814:86779 194.98943:158763 194.99072:214739 194.99201:173033 194.9933:104103 194.99459:44040 194.99589:18684 194.99718:8250 194.99927:0 195.00056:0 195.00186:0 195.00315:0 195.03802:0 195.03931:0 195.0406:0 195.04189:0 195.04318:0 195.04448:0 195.04577:0 195.04706:0 195.04835:0 195.04967:0 195.05096:0 195.05225:0 19…	105.03052:3653 105.03154:7995 105.03256:17039 105.03358:22528 105.0346:17771 105.03562:7771 105.03665:3043 105.04277:5038 105.04379:10117 105.04481:12879 105.04583:11435 105.04686:7262 105.04788:3263 107.95901:3809 107.96008:6875 107.96114:8246 107.9622:6741 107.96327:3311 121.09758:1518 121.09884:6253 121.10011:11756 121.10137:14383 121.10264:12220 121.1039:7132 121.10516:2759 133.02229:3921 133…
42496	Dibutylphthalate	9226	17.3718	17.5847	17.6935	279.157	87815600	1596874752		[M+H]+	M + 0			279.159	C16H22O4		DOIRQSBPFJWKBE-UHFFFAOYSA-N	Benzenoids	Benzene and substituted derivatives	Benzoic acids and derivatives		430	TRUE	TRUE	TRUE		85.4	87.9	100	92	3.06103	279.00705:0 279.00926:0 279.01147:0 279.01368:0 279.01589:7437 279.0181:32901 279.02031:107881 279.02252:103810 279.02473:47727 279.02694:0 279.02915:0 279.03136:0 279.03357:25209 279.03578:108560 279.03799:177783 279.0402:155447 279.04241:97585 279.04462:9380 279.04683:0 279.04904:0 279.05125:0 279.05346:0 279.09547:0 279.09768:0 279.09989:0 279.1021:0 279.10431:0 279.10652:0 279.10873:0 279.110…	121.02299:13795 121.02425:19072 121.02552:74300 121.02678:140678 121.02804:201824 121.02931:180259 121.03057:109712 121.03183:44650 121.03309:5350 148.9655:14783 148.96723:81017 148.96895:129194 148.97068:154368 148.9724:106162 148.97412:49690 149.00861:12163 149.01034:40933 149.01206:129067 149.01379:203698 149.01551:247305 149.01724:728928 149.01896:2557668 149.02069:5335860 149.02241:8304320 1…
33190	MITOMYCIN C	7961	14.7455	15.1631	15.2889	335.135	7946376	53360164		[M+H]+	M + 0			335.135	C15H18N4O5	Mitomycins	NWIBSHFKIJFRCO-WUDYKRTCSA-N	Organoheterocyclic compounds	Indoles and derivatives	Indolequinones	O=C1C2=C(C(=O)C(N)=C1C)C(COC(=N)O)C3(OC)N2CC4NC43	430	TRUE	TRUE	TRUE		85.3	87.7	100	92.4	52.456	334.94286:0 334.94577:0 334.94868:0 334.95158:0 334.95449:15749 334.9574:26595 334.96031:31915 334.96321:27922 334.96612:17443 334.96903:0 334.97194:0 334.97484:0 334.97775:0 335.09698:0 335.09989:0 335.1028:0 335.10571:0 335.10862:0 335.11153:30648 335.11444:45835 335.11735:80373 335.12025:90259 335.12316:234130 335.12607:820209 335.12898:1950958 335.13189:3175082 335.1348:3599846 335.13771:2514…	110.05836:1019 110.05946:1613 110.06055:1937 110.06165:1743 110.06274:1119 120.07657:506 120.07782:1449 120.07907:2755 120.08031:3767 120.08156:3789 120.08281:2776 120.08406:1405 120.08531:424 131.05821:1095 131.05963:1613 131.06105:1743 131.06247:1481 131.0639:1004 131.69373:762 131.69516:1563 131.69659:2131 131.69803:2069 131.69946:1399 131.70089:604 132.0643:663 132.06574:1653 132.06718:2488 1…
43719	Quercetin	9346	17.4356	17.8169	18.0426	303.05	15581507	120030592		[M+H]+	M + 0	similar chromatogram in higher mz_43727; similar chromatogram in higher mz_43728; similar chromatogram in higher mz_43729; similar chromatogram in higher mz_43735; similar chromatogram in higher mz_43740; similar chromatogram in higher mz_43741; found in higher mz's MsMs_43728		303.05	C15H10O7		REFJWTPEDVJJIY-UHFFFAOYSA-N	Phenylpropanoids and polyketides	Flavonoids	Flavones	OC1=CC(O)=C2C(OC(=C(O)C2=O)C2=CC(O)=C(O)C=C2)=C1	430	TRUE	TRUE	TRUE		85.1	88.9	100	92.6	105.206	303.01744:0 303.01994:0 303.02244:0 303.02494:0 303.02744:11706 303.02994:23368 303.03244:60130 303.03495:97176 303.03745:117196 303.03995:378449 303.04245:1384111 303.04495:2970074 303.04745:4674764 303.04996:4837621 303.05246:3188952 303.05496:1601289 303.05746:473153 303.05996:153593 303.06246:107249 303.06497:69581 303.06747:24511 303.06997:8276 303.07258:0 303.07508:0 303.07758:0 303.08008:0…	102.08936:1423 102.09034:2470 102.09132:2814 102.09229:2236 102.09327:1182 111.11273:556 111.11384:2962 111.11495:8101 111.11606:13658 111.11717:16316 111.11828:11657 111.11939:6265 111.1205:1669 111.12161:79 112.78085:1449 112.78199:2185 112.78312:2491 112.78426:2192 112.7854:1408 114.12404:1165 114.12519:3271 114.12635:6754 114.1275:10090 114.12866:8716 114.12982:5065 114.13097:1660 114.13213:8…
11989	Adenosine 5'-monophosphate	3948	7.34142	7.66852	8.333	348.069	10922842	251784240		[M+H]+	M + 0			348.071	C10H14N5O7P	Purine ribonucleoside monophosphates	UDMBCSSLTHHNCD-UHFFFAOYNA-N	Nucleosides, nucleotides, and analogues	Purine nucleotides	Purine ribonucleotides	C1=NC(=C2C(=N1)N(C=N2)[C@H]3[C@@H]([C@@H]([C@H](O3)COP(=O)(O)O)O)O)N	430	TRUE	TRUE	TRUE		84.5	76.8	75	86.3	67.374	348.03522:0 348.0383:0 348.04138:0 348.04446:0 348.04754:15976 348.05061:41823 348.05369:53897 348.05677:127333 348.05985:439617 348.06293:1363870 348.06601:2396467 348.06909:3218940 348.07217:2601250 348.07525:1537056 348.07833:548487 348.08141:138758 348.08449:38718 348.08757:30371 348.09065:6920 348.09365:0 348.09673:0 348.09981:0 348.10289:0 348.23228:0 348.23536:0 348.23844:0 348.24152:0 348…	112.04724:1473 112.04836:3680 112.04949:6182 112.05061:7377 112.05174:6382 112.05286:3907 112.05399:1617 119.03269:1992 119.03392:3299 119.03515:3773 119.03638:3077 119.03762:1715 129.09829:1522 129.09968:3721 129.10107:6568 129.10246:8344 129.10385:6520 129.10524:2809 129.10663:1272 136.01103:822 136.01254:2920 136.01404:7576 136.01555:6936 136.01705:3400 136.04863:15 136.05013:4786 136.05164:56…
29955	isoboldine	7642	14.3551	14.5595	14.7251	328.152	2.18189e+06	15645719		[M+H]+	M + 0			328.154	C19H21NO4	Aporphines	LINHZVMHXABQLB-ZDUSSCGKSA-N	Alkaloids and derivatives	Aporphines		OC1=C(OC)C=C2C3=C1C(C(O)=C(OC)C=C4)=C4C[C@]3([H])N(C)CC2	430	TRUE	TRUE	TRUE		84.4	90.4	51.4	86.9	6.22294	328.12994:0 328.13276:0 328.13558:0 328.1384:0 328.14122:22475 328.14404:93916 328.14685:365100 328.14967:703047 328.15249:976481 328.15531:790956 328.15813:467180 328.16095:187083 328.16377:54130 328.16716:0 328.16998:0 328.1728:0 328.17562:0 328.201:0 328.20382:0 328.20664:0 328.20945:0 328.21227:24214 328.21509:70755 328.21791:184418 328.22073:283651 328.22355:229736 328.22637:128941 328.22919…	103.03801:1236 103.039:1998 103.04:2227 103.04099:1774 103.04198:972 112.07311:948 112.07423:1589 112.07536:1871 112.07648:1601 112.07761:944 116.06794:882 116.06913:1787 116.07031:2371 116.0715:2188 116.07269:1360 116.99254:1170 116.99374:2376 116.99494:3025 116.99614:2563 116.99734:1354 120.07782:850 120.07906:1842 120.08031:2549 120.08156:2439 120.08281:1589 120.08406:619 120.708:825 120.70925…
15270	Phthalic anhydride	6170	11.8868	11.9554	12.1732	149.024	105175408	1673453184		[M+H]+	M + 0			149.023	C8H4O3	Phthalic anhydrides	LGRFSURHDFAFJT-UHFFFAOYSA-N	Organoheterocyclic compounds	Benzofurans	Benzofuranones	O=C1OC(=O)C2=CC=CC=C12	430	TRUE	TRUE	TRUE		84.4	80.4	50	84.9	4.12892	148.96404:0 148.9649:0 148.96577:0 148.96663:0 148.96749:2326 148.96835:26703 148.96921:202120 148.97008:314656 148.97094:381970 148.9718:265268 148.97266:112310 148.97353:0 148.97439:0 148.97525:0 148.97611:95766 148.97697:185415 148.97784:174235 148.9787:105363 148.97956:11014 148.98042:0 148.98129:0 148.98215:0 148.98301:0 149.00543:0 149.0063:0 149.00716:0 149.00802:0 149.00888:0 149.00975:0 …	111.04169:11200 111.0428:29911 111.04391:43502 111.04502:41868 111.04613:26521 121.02302:6111 121.02429:48588 121.02555:178415 121.02681:342551 121.02807:504281 121.02934:461933 121.0306:286880 121.03186:127925 121.03313:34139 121.03439:7451 121.03695:26275 121.03822:57621 121.03948:60533 121.04074:55803 121.04201:37249 121.04327:15656 136.37432:19343 136.37583:31904 136.37734:37932 136.37885:334…
15421	2,2"-Bipyridylamine	6217	11.7959	12.0456	12.1538	172.097	6.54832e+06	64365188		[M+H]+	M + 0			172.087	C10H9N3							430	TRUE	TRUE	TRUE		84.3	75.8	44.4	70.5	47.2216	172.05277:0 172.05384:0 172.05491:0 172.05598:0 172.05705:11466 172.05812:26151 172.05919:35843 172.06026:34681 172.06134:24929 172.06244:0 172.06351:0 172.06458:0 172.06565:0 172.08492:0 172.08599:0 172.08706:0 172.08813:0 172.0892:14243 172.09027:29391 172.09134:35182 172.09241:96187 172.09348:342382 172.09455:889585 172.09562:1482523 172.09669:1778949 172.09776:1284325 172.09883:705328 172.099…	103.02909:673 103.03008:1739 103.03107:4907 103.03206:8315 103.03306:9753 103.03405:6888 103.03504:3669 103.03603:1203 111.04168:1429 111.04279:3096 111.0439:4496 111.04501:4697 111.04612:3541 111.04723:1845 112.04836:951 112.04949:1908 112.05061:2433 112.05174:2080 112.05286:1067 129.051:1217 129.05239:2132 129.05378:2560 129.05517:2259 129.05656:1459 130.08326:1105 130.08467:2278 130.08608:2846…
26929	gamma-Glutamylleucine	7376	13.8994	14.0636	14.5012	261.144	4205926656	25498476544		[M+H]+	M + 0	found in higher mz's MsMs_27055; found in higher mz's MsMs_26959; found in higher mz's MsMs_26958; found in higher mz's MsMs_27050; found in higher mz's MsMs_26951; found in higher mz's MsMs_26945; found in higher mz's MsMs_26942; found in higher mz's MsMs_26831; found in higher mz's MsMs_26830; found in higher mz's MsMs_26828; found in higher mz's MsMs_27120; found in higher mz's MsMs_27112; fou…	8.013	261.144	C11H20N2O5	Dipeptides	MYFMARDICOWMQP-UHFFFAOYNA-N	Organic acids and derivatives	Carboxylic acids and derivatives	Amino acids, peptides, and analogues	O=C(O)C(N=C(O)CCC(N)C(=O)O)CC(C)C	430	TRUE	TRUE	TRUE	99.8	84.1	64.4	58.3	82.1	20862.5	260.78999:0 260.79199:0 260.79399:0 260.79598:0 260.79798:116771 260.79998:307388 260.80198:251987 260.80397:136386 260.80597:54393 260.80991:0 260.81191:0 260.81391:0 260.8159:0 261.00576:0 261.00776:0 261.00976:0 261.01176:0 261.01376:14342 261.01576:467599 261.01776:1269075 261.01976:2049052 261.02176:3213961 261.02376:6878872 261.02576:12449368 261.02776:18107260 261.02976:16919420 261.03176:…	114.4996:845033 114.50076:1397794 114.50192:1691707 114.50308:1603422 114.50425:1201676 116.69906:816905 116.70026:1340888 116.70145:1606136 116.70265:1432461 116.70384:903194 130.044:533830 130.04541:1880510 130.04682:6345722 130.04822:12045567 130.04963:17350922 130.05104:15090435 130.05244:9037750 130.05385:3462521 130.05526:718120 132.09318:877897 132.09462:1179543 132.09606:2429584 132.0975:…
50288	Lauryldimethylamine Oxide	11262	20.8919	21.4849	22.0586	230.247	16594574	173214288		[M+H]+	M + 0			230.248	C14H31NO		SYELZBGXAIXKHU-UHFFFAOYSA-N	Organic nitrogen compounds	Organonitrogen compounds	Aminoxides		430	TRUE	TRUE	TRUE		83.6	82.9	60	86.2	256.454	230.14451:0 230.14616:0 230.14782:0 230.14948:0 230.15113:3522 230.15279:22253 230.15444:41807 230.1561:41406 230.15776:16874 230.15941:6021 230.16107:0 230.16272:0 230.16438:0 230.16603:0 230.16769:0 230.16935:6432 230.171:18544 230.17266:33416 230.17431:41316 230.17597:35886 230.17763:21188 230.17928:7714 230.18092:0 230.18258:0 230.18424:0 230.18589:0 230.22896:0 230.23061:0 230.23227:0 230.23…	102.65421:2111 102.65519:3919 102.65618:4715 102.65717:3948 102.65815:2175 105.88817:3081 105.8892:4708 105.89024:4887 105.89127:3548 105.8923:1620 109.38039:2197 109.38148:3866 109.38256:4458 109.38365:3506 109.38473:1704 118.45957:2720 118.46079:4365 118.46201:4826 118.46324:3746 118.46446:1889 127.03113:3477 127.03249:5478 127.03385:5632 127.03521:3915 127.03657:1712 130.11844:2058 130.11985:5…
20678	gamma-Glutamyltyrosine	6729	12.7172	12.9091	13.2652	311.123	302295520	1817288576		[M+H]+	M + 0	found in higher mz's MsMs_20720; found in higher mz's MsMs_20716		311.124	C14H18N2O6		VVLXCWVSSLFQDS-QWRGUYRKSA-N	Organic acids and derivatives	Carboxylic acids and derivatives	Amino acids, peptides, and analogues		430	TRUE	TRUE	TRUE		83.5	94	73.3	90.1	929.578	310.94366:0 310.94626:0 310.94886:0 310.95146:0 310.95406:8014 310.95666:271650 310.95926:368333 310.96186:655273 310.96446:1118719 310.96706:1566838 310.96966:1334269 310.97226:714893 310.97487:104848 310.97747:0 310.98007:0 310.98267:0 310.98527:172155 310.98787:253732 310.99047:98829 310.99307:7103 310.99567:0 310.99827:0 311.00087:0 311.00347:0 311.01648:0 311.01908:0 311.02168:0 311.02428:0 …	102.05217:845 102.05315:3606 102.05412:6764 102.0551:9693 102.05608:8597 102.05706:5284 102.05803:2194 102.05901:640 103.05088:703 103.05188:1899 103.05287:4044 103.05386:5890 103.05485:6014 103.05584:4299 103.05684:2033 103.05783:543 107.04775:1742 107.0488:2904 107.04985:3177 107.05091:2398 107.05196:1178 110.06928:1666 110.07038:2825 110.07147:3247 110.07257:2555 110.07366:1225 116.51154:1310 …
58164	Erucamide	15361	29.1199	29.4024	29.7867	338.341	21966828	605885632		[M+H]+	M + 0			338.342	C22H43NO	Fatty amides	UAUDZVJPLUQNMU-UHFFFAOYSA-N	Lipids and lipid-like molecules	Fatty Acyls	Fatty amides	NC(=O)CCCCCCCCCCC/C=C\CCCCCCCC	430	TRUE	TRUE	TRUE		83.1	69.4	59.4	82.8	103.224	338.15472:0 338.15767:0 338.16061:0 338.16356:0 338.16651:34952 338.16946:62617 338.17241:70907 338.17536:50246 338.17831:18362 338.18124:0 338.18419:0 338.18714:0 338.19008:0 338.30808:0 338.31104:0 338.31399:0 338.31694:0 338.31989:0 338.32284:57496 338.32579:84226 338.32874:279830 338.33169:1037184 338.33464:3152089 338.33759:5407905 338.34055:7036406 338.3435:5489348 338.34645:3223139 338.349…	100.07314:3831 100.07409:14330 100.07504:25770 100.07599:35057 100.07694:29169 100.07789:17123 100.07884:5821 100.07979:3000 107.08246:3143 107.08351:8759 107.08456:22721 107.08561:31135 107.08666:26259 107.08771:15379 107.08876:5684 107.08981:1890 109.09783:3922 109.09891:14890 109.09999:30636 109.10107:46627 109.10215:45221 109.10323:28372 109.10431:12682 109.10539:2150 111.0772:3995 111.07831:…
56121	Pheophorbide A	14199	25.8787	27.2122	27.8665	593.273	5143263	159015408		[M+H]+	M + 0			593.269	C35H36N4O5		NSFSLUUZQIAOOX-QEWKCGBTSA-N	Organoheterocyclic compounds	Tetrapyrroles and derivatives	Chlorins		430	TRUE	TRUE	TRUE		83.1	61.2	57.1	79.4	35.0857	592.83442:0 592.84127:0 592.84811:0 592.85496:0 592.8618:17528 592.86865:26314 592.87549:29362 592.88234:24576 592.88919:14437 592.90035:0 592.90719:0 592.91404:0 592.92089:0 593.03729:0 593.04414:0 593.05099:0 593.05784:0 593.06469:7120 593.07153:30941 593.07838:68288 593.08523:98649 593.09208:83152 593.09893:52146 593.10578:20373 593.11263:0 593.11544:0 593.12229:0 593.12914:16255 593.13599:850…	116.04896:778 116.05015:2754 116.05134:5711 116.05252:7716 116.05371:7207 116.05489:4621 116.05608:1950 167.04629:1152 167.04834:1981 167.05039:6709 167.05243:13994 167.05448:21784 167.05653:22065 167.05858:14173 167.06063:6669 167.06267:1313 239.07971:1155 239.08322:4557 239.08673:15296 239.09023:28672 239.09374:41460 239.09724:37335 239.10075:22840 239.10426:9538 239.10776:1831 240.08888:2694 2…
10948	2-Pyridylacetic acid	3622	6.92365	7.06266	7.22142	138.054	18374576	267299120		[M+H]+	M + 0	adduct linked to 10949_[M+H]+; found in higher mz's MsMs_10949	4.674	138.055	C7H7NO2	Pyridines and derivatives	BPSNETAIJADFTO-UHFFFAOYSA-N	Organoheterocyclic compounds	Pyridines and derivatives		c1ccnc(c1)CC(=O)O	430	TRUE	TRUE	TRUE	100	83	76.9	42.9	82.8	35.1584	137.59244:0 137.59321:0 137.59398:0 137.59474:0 137.59551:23005 137.59627:55142 137.59704:73126 137.5978:58939 137.59857:29230 137.59934:0 137.60011:0 137.60088:0 137.60164:0 138.04667:0 138.04744:0 138.04821:0 138.04898:0 138.04974:15651 138.05051:61833 138.05128:129481 138.05205:450518 138.05282:1523767 138.05359:2954292 138.05436:4381232 138.05513:4054642 138.0559:2531732 138.05667:1131404 138…	102.0522:2477 102.05317:6887 102.05415:12357 102.05513:15518 102.05611:13990 102.05709:8792 102.05806:3566 102.2804:4825 102.28138:6683 102.28236:7138 102.28334:5947 102.28432:3689 105.77665:4241 105.77769:7082 105.77872:8290 105.77975:7035 105.78078:4138 109.57703:3413 109.57812:5893 109.57921:7139 109.5803:6211 109.58139:3654 110.05504:428 110.05614:4493 110.05723:21554 110.05833:54571 110.0594…
15310	L-Tyrosine	6181	11.7038	11.9768	12.3431	182.082	14941900	340325312		[M+H]+	M + 0			182.081	C9H11NO3		OUYCCCASQSFEME-QMMMGPOBSA-N	Organic acids and derivatives	Carboxylic acids and derivatives	Amino acids, peptides, and analogues		430	TRUE	TRUE	TRUE		83	97.2	85.7	92.1	85.7565	182.00096:0 182.00212:0 182.00329:0 182.00445:0 182.00562:9262 182.00678:28490 182.00795:53256 182.00911:78668 182.01027:45266 182.01144:7684 182.0126:0 182.01377:0 182.01493:56150 182.0161:63477 182.01726:49364 182.01843:26939 182.01978:0 182.02094:0 182.02211:0 182.02327:0 182.06637:0 182.06753:0 182.0687:0 182.06986:0 182.07103:8873 182.07219:48460 182.07336:53944 182.07452:97936 182.07569:129…	103.0519:2054 103.05289:5732 103.05389:9744 103.05488:11349 103.05587:9326 103.05686:5226 103.05785:1828 105.02937:2021 105.03039:9577 105.03141:38946 105.03243:78793 105.03345:119347 105.03447:113364 105.03549:71476 105.03652:32882 105.03754:9776 105.03856:3513 105.03958:2156 107.04673:1364 107.04778:4376 107.04883:7631 107.04988:8772 107.05093:6946 107.05198:3626 108.67213:2117 108.6732:4356 10…
15448	Adenine	6225	11.9966	12.0612	12.1919	136.062	104915160	691123712		[M+H]+	M + 0	found in higher mz's MsMs_15475; found in higher mz's MsMs_15466; found in higher mz's MsMs_15452; found in higher mz's MsMs_15451		136.062	C5H5N5		GFFGJBXGBJISGV-UHFFFAOYSA-N	Organoheterocyclic compounds	Imidazopyrimidines	Purines and purine derivatives		430	TRUE	TRUE	TRUE		83	84	66.7	87.1	96.6331	135.97435:0 135.9751:0 135.97585:0 135.9766:0 135.97735:20884 135.97811:40908 135.97886:54264 135.97961:50499 135.98036:32216 135.98111:11642 135.98216:0 135.98291:0 135.98367:0 135.98442:0 136.0145:0 136.01525:0 136.01601:0 136.01676:0 136.01751:0 136.01826:107964 136.01901:455195 136.01977:1138757 136.02052:2122096 136.02127:3164695 136.02202:3290250 136.02278:2220603 136.02353:1141308 136.0242…	107.08351:15618 107.08456:27713 107.08561:33652 107.08666:29392 107.08771:18254 107.08876:7586 109.00705:4351 109.00813:16003 109.00921:34537 109.01029:49356 109.01137:49696 109.01245:35507 109.01353:17404 109.01461:5940 119.03269:11044 119.03392:23415 119.03515:31974 119.03639:30117 119.03762:19324 119.03885:7483 135.04141:13280 135.0429:20288 135.04439:22200 135.04588:17586 135.04737:9449 136.0…
50931	Anileridine	11515	21.6943	21.9731	22.3142	353.228	11559759	143977504		[M+H]+	M + 0			353.223	C22H28N2O2	Phenylpiperidines	LKYQLAWMNBFNJT-UHFFFAOYSA-N	Organoheterocyclic compounds	Piperidines	Phenylpiperidines	[H]N([H])c(c([H])3)c([H])c([H])c(c([H])3)C([H])([H])C([H])([H])N(C([H])([H])1)C([H])([H])C([H])([H])C(C(=O)OC([H])([H])C([H])([H])[H])(c(c([H])2)c([H])c([H])c([H])c([H])2)C([H])([H])1	430	TRUE	TRUE	TRUE		82.7	72.1	50	78.3	51.5112	353.19356:0 353.19671:0 353.19985:0 353.203:0 353.20615:0 353.2093:47744 353.21245:67156 353.21559:172366 353.21874:656152 353.22189:2085265 353.22504:3707602 353.22819:5049899 353.23133:4174886 353.23448:2503538 353.23763:958172 353.24078:271263 353.24393:89598 353.24708:64115 353.25022:11385 353.25345:0 353.2566:0 353.25975:0 353.2629:0 353.38888:0 353.39203:0 353.39518:0 353.39833:0 353.40148:…	101.34023:1174 101.3412:1755 101.34216:1844 101.34313:1401 101.3441:732 112.89795:1000 112.89908:1797 112.90022:2066 112.90136:1650 112.9025:903 119.66954:1329 119.67079:1970 119.67203:2137 119.67327:1741 119.67451:1062 154.49843:746 154.50025:1380 154.50207:1744 154.5039:1628 154.50572:1115 162.41033:851 162.41229:1594 162.41425:1959 162.41622:1695 162.41818:1012 216.04635:1311 216.04936:1760 21…
49624	3,4-Dimethoxycinnamic acid	10954	20.7644	20.8919	21.0813	209.081	1.96743e+06	17455948		[M+H]+	M + 0		5.179	209.081	C11H12O4	Coumaric acids and derivatives	HJBWJAPEBGSQPR-UHFFFAOYSA-N	Phenylpropanoids and polyketides	Cinnamic acids and derivatives	Hydroxycinnamic acids and derivatives	COC1=C(OC)C=C(\C=C\C(O)=O)C=C1	430	TRUE	TRUE	TRUE	98.8	82.6	78.1	53.3	84.1	4.7579	209.06636:0 209.06779:0 209.06923:0 209.07066:0 209.07209:4457 209.07353:9164 209.07496:35373 209.07639:131691 209.07783:323944 209.07926:532619 209.0807:617421 209.08213:438248 209.08356:236980 209.085:71031 209.08643:21935 209.08786:19371 209.0893:18102 209.09073:14471 209.09217:0 209.09353:0 209.09496:0 209.0964:0 209.09783:0 209.105:0 209.10643:0 209.10787:0 209.1093:0 209.11074:5585 209.1121…	100.04466:1027 100.04561:1578 100.04656:1739 100.04751:1390 100.04846:758 102.04437:957 102.04535:1662 102.04633:1956 102.04731:1611 102.04828:864 103.05289:813 103.05389:1573 103.05488:1865 103.05587:1440 103.05686:641 105.03155:529 105.03257:1182 105.03359:1576 105.03461:1403 105.03563:791 105.06627:285 105.06729:809 105.06831:1692 105.06933:3418 105.07035:3898 105.07137:2013 105.0724:1049 105.…
43857	Benzothiazole	9397	17.8009	17.9154	18.0005	136.021	14173755	165865264		[M+H]+	M + 0			136.022	C7H5NS		IOJUPLGTWVMSFF-UHFFFAOYSA-N	Organoheterocyclic compounds	Benzothiazoles			430	TRUE	TRUE	TRUE		81.9	85.3	66.7	87	1.37593	135.9721:0 135.97285:0 135.9736:0 135.97435:0 135.9751:6395 135.97586:12923 135.97661:38554 135.97736:66324 135.97811:75027 135.97886:50681 135.97962:25573 135.98037:7818 135.98115:0 135.9819:0 135.98266:0 135.98341:0 136.01199:0 136.01274:0 136.01349:0 136.01424:0 136.015:5350 136.01575:18449 136.0165:58110 136.01725:87156 136.01801:122546 136.01876:371049 136.01951:1239711 136.02026:2423616 136…	107.08245:2519 107.08351:7224 107.08456:14525 107.08561:21599 107.08666:19760 107.08771:12266 107.08876:4224 107.08981:1353 109.00672:2191 109.0078:14506 109.00888:34446 109.00996:56204 109.01104:60821 109.01212:41313 109.0132:21657 109.01428:6981 109.01536:1915 109.06212:3033 109.0632:7371 109.06428:11241 109.06536:11865 109.06644:8815 109.06752:4385 110.01129:2958 110.01238:6374 110.01348:8707 …
42393	Cyclo(leucylprolyl)	9204	17.3718	17.5415	17.7759	211.143	4.01329e+06	30233818		[M+H]+	M + 0		4.03	211.144	C11H18N2O2	Amino acids	SZJNCZMRZAUNQT-UHFFFAOYNA-N	Organic acids and derivatives	Carboxylic acids and derivatives	Amino acids, peptides, and analogues	O=C1NC(C(=O)N2CCCC12)CC(C)C	430	TRUE	TRUE	TRUE	99.1	81.5	80.2	66.7	85.5	32.0058	211.06446:0 211.06591:0 211.06737:0 211.06882:0 211.07027:5850 211.07173:20510 211.07318:39672 211.07464:50188 211.07609:43707 211.07754:25664 211.079:9544 211.08045:0 211.08191:0 211.08336:0 211.08482:0 211.08627:0 211.08772:0 211.08918:7053 211.09063:17334 211.09209:30337 211.09354:57369 211.095:36743 211.09645:26247 211.09791:13551 211.09936:4855 211.10081:0 211.10227:0 211.10372:0 211.10518:0…	101.01977:1149 101.02073:2001 101.02169:2239 101.02265:1686 101.02362:776 105.03032:753 105.03134:3536 105.03236:7278 105.03339:10941 105.03441:10048 105.03543:6227 105.03645:2756 105.03747:760 109.09886:1408 109.09994:2885 109.10102:3918 109.1021:3774 109.10318:2614 109.10426:1260 114.08705:491 114.0882:1569 114.08936:4060 114.09051:6762 114.09167:7943 114.09283:5548 114.09398:2828 114.09514:474…
45708	Afzelin	9826	18.2954	18.7376	18.9047	433.113	3536150	25284020		[M+H]+	M + 0			433.113	C21H20O10		SOSLMHZOJATCCP-AEIZVZFYSA-N	Phenylpropanoids and polyketides	Flavonoids	Flavonoid glycosides		430	TRUE	TRUE	TRUE		81.4	89.9	50	86	34.6875	432.86108:0 432.86535:0 432.86963:0 432.8739:0 432.87817:17677 432.88244:31148 432.88671:35250 432.89098:26685 432.89525:12647 432.89952:0 432.90379:0 432.90806:0 432.91234:0 433.06187:0 433.06615:0 433.07042:0 433.07469:0 433.07897:0 433.08324:0 433.08751:0 433.09179:0 433.09583:79954 433.1001:314269 433.10438:834567 433.10865:1395397 433.11293:1672746 433.1172:1216046 433.12148:677929 433.12575…	113.09388:821 113.09502:1953 113.09616:2646 113.0973:2342 113.09845:1324 120.04164:1349 120.04289:2841 120.04413:3911 120.04538:3787 120.04663:2576 120.04788:1136 129.04945:338 129.05084:2271 129.05223:5329 129.05362:8632 129.05501:9161 129.0564:6061 129.05779:3023 129.05918:775 167.04986:734 167.05191:1775 167.05396:2707 167.05601:2925 167.05805:2262 167.0601:1180 168.05157:1395 168.05364:2201 1…
20971	Phenylalanine	6762	12.7578	12.9682	13.3251	166.086	250702848	2454261760		[M+H]+	M + 0			166.086	C9H11NO2	Phenylalanine and derivatives	COLNVLDHVKWLRT-QMMMGPOBSA-N	Organic acids and derivatives	Carboxylic acids and derivatives	Amino acids, peptides, and analogues	NC(CC1=CC=CC=C1)C(O)=O	430	TRUE	TRUE	TRUE		81.4	86.8	80	88.6	1173.55	165.78267:0 165.78368:0 165.78469:0 165.7857:0 165.78672:21924 165.78773:38705 165.78874:51692 165.78975:52110 165.79076:36979 165.79178:17118 165.79279:0 165.7938:0 165.79481:0 165.79583:0 166.01167:0 166.01268:0 166.01369:0 166.01471:0 166.01572:0 166.01674:0 166.01775:0 166.01877:0 166.01978:0 166.0208:74398 166.02181:90805 166.02282:42508 166.02384:0 166.02485:0 166.02587:0 166.02688:421479 1…	102.04437:9621 102.04534:22749 102.04632:31943 102.0473:30257 102.04828:19512 103.04788:11626 103.04888:21499 103.04987:26212 103.05086:83750 103.05185:314808 103.05284:726077 103.05384:1172079 103.05483:1284539 103.05582:875030 103.05681:456728 103.0578:137198 103.0588:41352 103.05979:23010 103.06078:9152 103.08167:20398 103.08266:31828 103.08365:33764 103.08464:24888 103.08564:11834 104.05428:7…
45258	N-(3,4-dimethoxyphenethyl)-1H-indole-3-carboxamide	9749	18.3791	18.5891	18.7798	325.16	1.43361e+06	14211062		[M+H]+	M + 0		5.51	325.16	C19H20N2O3	Dimethoxybenzenes	ODKYLYWWBHXMRV-UHFFFAOYSA-N	Benzenoids	Benzene and substituted derivatives	Methoxybenzenes	O=C(NCCC1=CC=C(OC)C(OC)=C1)C2=CNC=3C=CC=CC32	430	TRUE	TRUE	TRUE	99.1	81.1	64.7	50	80.3	7.18004	325.09614:0 325.09892:0 325.1017:0 325.10448:0 325.10726:12765 325.11004:20066 325.11282:23360 325.1156:21586 325.11838:16777 325.12116:0 325.12394:0 325.12672:0 325.1295:0 325.13228:0 325.13506:6997 325.13784:15289 325.14062:29769 325.1434:29940 325.14618:25639 325.14896:22649 325.15187:48240 325.15465:159412 325.15743:325424 325.16021:499375 325.16299:487023 325.16577:308995 325.16855:139598 32…	107.04779:1119 107.04884:1776 107.04989:1906 107.05094:1434 107.05199:719 116.06795:1089 116.06913:1964 116.07032:2428 116.07151:2155 116.07269:1332 116.07388:498 137.09308:1098 137.0946:1655 137.09613:1775 137.09765:1357 137.09917:673 145.04574:977 145.0474:1760 145.04906:2109 145.05071:1788 145.05237:1035 180.02121:394 180.0235:1095 180.02579:2143 180.02808:4064 180.03037:3961 180.03266:1981 18…
45283	Loliolide	9760	18.4213	18.6105	18.7586	197.114	8078184	59130312		[M+H]+	M + 0	found in higher mz's MsMs_45286		197.117	C11H16O3		XEVQXKKKAVVSMW-UHFFFAOYSA-N	Organoheterocyclic compounds	Benzofurans			430	TRUE	TRUE	TRUE		81	94.9	75	88.6	27.7777	197.02397:0 197.02528:0 197.02659:0 197.0279:0 197.02921:8225 197.03052:16045 197.03184:21772 197.03315:21896 197.03446:16375 197.03577:11241 197.03708:0 197.03839:12269 197.03971:32284 197.04102:51063 197.04233:30852 197.04364:18038 197.04495:7090 197.04626:0 197.04757:0 197.04889:0 197.0502:0 197.06988:0 197.07119:0 197.0725:0 197.07381:0 197.07512:11941 197.07643:28930 197.07775:46580 197.0790…	105.06627:673 105.06729:1544 105.06831:4498 105.06934:7728 105.07036:9291 105.07138:6757 105.0724:3724 105.07342:1202 107.08227:1427 107.08332:7383 107.08437:14562 107.08542:21184 107.08647:18381 107.08753:11178 107.08858:4529 107.08963:1459 107.09068:1001 109.09886:1201 109.09994:2555 109.10102:3508 109.1021:3319 109.10318:2116 109.10426:784 110.14931:1238 110.15041:2201 110.1515:2669 110.1526:2…
46810	Lumichrome	10024	18.7798	19.1109	19.5504	243.087	1.28007e+06	9201926		[M+H]+	M + 0			243.088	C12H10N4O2		ZJTJUVIJVLLGSP-UHFFFAOYSA-N	Organoheterocyclic compounds	Pteridines and derivatives	Alloxazines and isoalloxazines		430	TRUE	TRUE	TRUE		80.8	87.1	100	90.5	9.77314	243.07033:0 243.07212:0 243.07392:0 243.07572:0 243.07751:3675 243.07931:16827 243.08111:63836 243.08291:211584 243.0847:399781 243.0865:576586 243.0883:509935 243.0901:311925 243.09189:128350 243.09369:33054 243.09549:11599 243.09715:0 243.09894:0 243.10074:0 243.10254:0 243.10973:0 243.11153:0 243.11332:0 243.11512:0 243.11692:8652 243.11872:22427 243.12052:34303 243.12231:34703 243.12411:23005…	102.08838:542 102.08936:1240 102.09034:1958 102.09132:2263 102.0923:1892 102.09328:1059 103.0529:1138 103.05389:1615 103.05488:1655 103.05587:1242 103.05687:654 107.08456:776 107.08561:1444 107.08666:1729 107.08771:1412 107.08876:734 112.04724:479 112.04836:1525 112.04949:2734 112.05061:3229 112.05174:2604 112.05286:1367 112.05399:371 141.08617:946 141.08776:1875 141.08935:2853 141.09093:3301 141…
50168	Lauryldiethanolamine	11218	21.0191	21.4018	21.7595	274.272	151544656	1222060032		[M+H]+	M + 0		17.298	274.274	C16H35NO2	1,2-aminoalcohols	NKFNBVMJTSYZDV-UHFFFAOYSA-N	Organic nitrogen compounds	Organonitrogen compounds	Amines	CCCCCCCCCCCCN(CCO)CCO	430	TRUE	TRUE	TRUE	99.9	80.5	71.5	46.2	80.6	301.144	273.89147:0 273.89362:0 273.89577:0 273.89791:0 273.90006:16223 273.90221:29577 273.90436:34078 273.90651:25494 273.90866:11549 273.91325:0 273.9154:0 273.91755:0 273.9197:0 274.12619:0 274.12835:0 274.1305:0 274.13265:0 274.1348:0 274.13696:42468 274.13911:91536 274.14126:142879 274.14341:264039 274.14557:506953 274.14772:785660 274.14987:863115 274.15202:567770 274.15418:265405 274.15633:2194 2…	100.07409:2285 100.07504:4284 100.07599:5152 100.07694:4244 100.07789:2323 102.05317:911 102.05415:2774 102.05512:4205 102.0561:4135 102.05708:2686 102.05806:1023 102.0874:779 102.08838:2213 102.08936:6537 102.09033:11557 102.09131:15674 102.09229:12887 102.09327:7485 102.09425:2264 106.0817:1105 106.08274:3045 106.08377:11122 106.08481:24953 106.08585:39945 106.08688:42822 106.08792:28496 106.08…
10751	DL-pipecolic acid	3588	6.71827	7.0027	7.29137	130.086	5794463	86230672		[M+H]+	M + 0	found in higher mz's MsMs_10832; found in higher mz's MsMs_10825; found in higher mz's MsMs_10822; found in higher mz's MsMs_10760; found in higher mz's MsMs_10753; found in higher mz's MsMs_10693; found in higher mz's MsMs_10622; found in higher mz's MsMs_10619		130.086	C6H11NO2		HXEACLLIILLPRG-UHFFFAOYSA-N	Organic acids and derivatives	Carboxylic acids and derivatives	Amino acids, peptides, and analogues		430	TRUE	TRUE	TRUE		80.1	80.9	66.7	85.4	24.3524	130.044:0 130.0447:0 130.0454:0 130.04611:0 130.04681:13866 130.04751:25223 130.04822:86991 130.04892:152206 130.04962:195716 130.05033:151637 130.05103:90134 130.05173:29753 130.05244:9746 130.05314:21692 130.05384:52911 130.05455:61792 130.05525:60528 130.05595:51909 130.05666:36410 130.05736:17885 130.05806:0 130.05877:0 130.05947:0 130.06017:0 130.06088:0 130.06158:0 130.06228:0 130.06299:0 1…	102.21372:2108 102.2147:3928 102.21568:4780 102.21666:4083 102.21764:2314 102.40314:1732 102.40412:3587 102.4051:4717 102.40609:4274 102.40707:2592 110.08027:2037 110.08136:3918 110.08246:4876 110.08355:4224 110.08465:2498 112.07311:1843 112.07424:4280 112.07537:5852 112.07649:5389 112.07762:3249 117.27027:2081 117.27148:3645 117.27268:4276 117.27388:3622 117.27509:2146 129.09705:1366 129.09844:4…
45438	Exemestane (2)	9782	18.5253	18.6519	18.7798	615.346	913325	6.23572e+06		[M+H]+	M + 0			615.346	C20H24O2		BFYIZQONLCFLEV-DAELLWKTSA-N	Lipids and lipid-like molecules	Steroids and steroid derivatives	Androstane steroids		430	TRUE	TRUE	TRUE		79.4	25.5	50	71	11.3925	614.84687:0 614.8541:0 615.09275:0 615.09998:0 615.10722:0 615.11445:0 615.12168:14889 615.12892:33441 615.13615:47280 615.14339:45419 615.15062:28963 615.15786:10040 615.16509:0 615.17233:0 615.17956:0 615.1868:0 615.25193:0 615.25916:0 615.2664:0 615.27364:0 615.28087:5562 615.28811:20932 615.29535:62838 615.30259:68005 615.30982:53103 615.31706:35550 615.32429:57858 615.33153:184225 615.33877:…	104.47332:1274 104.47433:2106 104.47535:2332 104.47636:1741 104.47737:733 127.03657:1634 127.03793:2688 127.03929:3029 127.04064:2398 127.042:1262 129.051:924 129.05239:2420 129.05378:3763 129.05517:3967 129.05656:2874 129.05795:1357 145.04574:1071 145.0474:2003 145.04905:2400 145.05071:1983 145.05237:1082 147.11197:988 147.11366:1899 147.11536:2453 147.11705:2218 147.11874:1312 157.0952:998 157.…
12124	(R)-(+)-2-Pyrrolidone-5-carboxylic acid	4013	7.59027	7.79301	8.29431	130.05	9308348	290300512		[M+H]+	M + 0	found in higher mz's MsMs_12136; found in higher mz's MsMs_12131		130.05	C5H7NO3		ODHCTXKNWHHXJC-GSVOUGTGSA-N	Organic acids and derivatives	Carboxylic acids and derivatives	Amino acids, peptides, and analogues		430	TRUE	TRUE	TRUE		79.1	73.9	50	81.7	15.0212	130.03836:0 130.03906:0 130.03976:0 130.04047:0 130.04117:0 130.04187:0 130.04258:0 130.04328:0 130.04398:0 130.04469:0 130.04539:23372 130.04609:31906 130.0468:91854 130.0475:351613 130.0482:1099071 130.04891:1922509 130.04961:2565488 130.05031:2064364 130.05102:1224669 130.05172:439897 130.05242:112441 130.05313:32862 130.05383:34919 130.05453:24723 130.05524:20569 130.05594:5402 130.05664:0 13…	102.0522:1000 102.05318:2251 102.05415:3397 102.05513:3683 102.05611:2831 102.05709:1402 112.07311:1896 112.07424:3831 112.07536:5265 112.07649:5179 112.07762:3689 112.07874:1825 129.09829:1292 129.09968:3573 129.10107:6919 129.10246:9684 129.10385:7888 129.10524:4542 129.10663:1339 130.04395:1280 130.04535:6593 130.04676:25712 130.04817:51304 130.04957:77454 130.05098:71505 130.05239:44366 130.0…
29945	Glutamylphenylalanine	7642	14.3773	14.5595	15.0993	295.128	1354801536	8887502848		[M+H]+	M + 0	found in higher mz's MsMs_30002; found in higher mz's MsMs_29992; found in higher mz's MsMs_29991; found in higher mz's MsMs_29978		295.129	C14H18N2O5		XHHOHZPNYFQJKL-QWRGUYRKSA-N	Organic acids and derivatives	Carboxylic acids and derivatives	Amino acids, peptides, and analogues		430	TRUE	TRUE	TRUE		78.8	66.4	70.6	82	3515.71	294.6888:0 294.6912:0 294.6936:0 294.696:0 294.69839:23367 294.70079:71022 294.70319:133135 294.70559:180477 294.70799:74070 294.71039:0 294.71279:0 294.71519:0 294.71759:58570 294.71999:104190 294.72239:153655 294.72479:155081 294.72718:93885 294.72958:23276 294.73198:0 294.73438:0 294.73678:0 294.73918:0 294.8712:0 294.8736:0 294.876:0 294.8784:0 294.8808:46322 294.88321:108676 294.88561:169457…	102.05317:7155 102.05414:13625 102.05512:17035 102.0561:14759 102.05708:8417 103.04969:2209 103.05068:8860 103.05167:43943 103.05267:107947 103.05366:176983 103.05465:197644 103.05564:136453 103.05664:72280 103.05763:24099 103.05862:8796 103.05983:15653 103.06082:6173 104.05529:6718 104.0563:16267 104.0573:25023 104.05831:26683 104.05932:19923 104.06032:9881 107.04567:2487 107.04672:8362 107.0477…
18360	Ecgonine	6506	12.4301	12.5346	12.6061	186.112	8438405	51271772		[M+H]+	M + 0			186.112	C9H15NO3		PHMBVCPLDPDESM-FKSUSPILSA-N	Alkaloids and derivatives	Tropane alkaloids			430	TRUE	TRUE	TRUE		78.1	67.5	50	79.9	48.0293	186.0337:0 186.0349:0 186.0361:0 186.03731:0 186.03851:17540 186.03971:33515 186.04092:37781 186.04212:28146 186.04332:14233 186.04465:0 186.04585:0 186.04705:0 186.04826:0 186.0651:0 186.06631:0 186.06751:0 186.06872:0 186.06992:10258 186.07112:19728 186.07233:73304 186.07353:243546 186.07473:440412 186.07594:607911 186.07714:501168 186.07834:293417 186.07955:102808 186.08075:15776 186.08184:0 1…	110.06931:2920 110.07041:4455 110.0715:5024 110.0726:4104 110.07369:2236 112.07098:1393 112.07211:4087 112.07323:14452 112.07436:29767 112.07548:46006 112.07661:45345 112.07773:28598 112.07886:12976 112.07998:2803 112.08111:338 114.05122:1209 114.05238:2988 114.05353:5330 114.05469:9422 114.05585:6213 114.057:4054 114.05816:1763 115.08515:2295 115.08632:4049 115.08749:4849 115.08866:4148 115.0898…
48291	Melatonin	10322	19.4367	19.6768	19.8478	233.128	1.68558e+06	12921692		[M+H]+	M + 0			233.128	C13H16N2O2		DRLFMBDRBRZALE-UHFFFAOYSA-N	Organoheterocyclic compounds	Indoles and derivatives	Indoles		430	TRUE	TRUE	TRUE		78.1	92.4	83.3	89.1	8.07332	233.01171:0 233.01339:0 233.01508:0 233.01677:0 233.01845:7301 233.02014:12428 233.02183:14803 233.02351:13235 233.0252:9461 233.02689:0 233.02857:0 233.03026:0 233.03195:0 233.06906:0 233.07075:0 233.07244:0 233.07412:0 233.07581:9403 233.0775:19123 233.07919:27507 233.08087:29108 233.08256:22356 233.08425:11886 233.08594:5879 233.08762:7813 233.08931:13535 233.091:16317 233.09269:13814 233.0943…	107.08351:796 107.08456:1360 107.08561:1665 107.08666:1513 107.08771:977 111.04057:736 111.04168:2738 111.04279:5097 111.0439:7182 111.04501:6025 111.04612:3486 111.04723:1124 130.06075:563 130.06216:1397 130.06356:2345 130.06497:4256 130.06638:3268 130.06778:1676 130.06919:818 130.0706:360 131.06817:392 131.06959:1322 131.07102:2468 131.07244:3047 131.07386:2629 131.07529:1573 131.07671:616 134.…
12456	Nicotinamide	4308	7.68859	8.34913	8.67138	123.055	6.81071e+06	127715624		[M+H]+	M + 0			123.055	C6H6N2O		PVNIIMVLHYAWGP-UHFFFAOYSA-N	Organoheterocyclic compounds	Pyridines and derivatives	Pyridinecarboxylic acids and derivatives		430	TRUE	TRUE	TRUE		77.8	78.7	50	82.3	20.8134	123.03803:0 123.03868:0 123.03933:0 123.03998:0 123.04062:6685 123.04127:16333 123.04192:64019 123.04256:217632 123.04321:411197 123.04386:589011 123.04451:520036 123.04515:322293 123.0458:140033 123.04645:38293 123.0471:10464 123.04767:0 123.04832:0 123.04897:0 123.04962:0 123.05026:0 123.05091:7513 123.05156:32236 123.05221:42068 123.05285:136031 123.0535:488671 123.05415:1073914 123.05479:1707…	104.0674:2105 104.06841:8342 104.06942:18563 104.07042:29520 104.07143:30760 104.07244:19882 104.07344:9443 104.07445:1863 105.03039:2773 105.03141:12147 105.03243:23001 105.03345:32916 105.03447:28305 105.03549:16940 105.03652:6686 105.03754:1738 105.04278:2198 105.0438:5133 105.04482:6919 105.04584:6079 105.04686:3459 105.04789:1110 106.02575:1464 106.02678:4188 106.02782:10043 106.02885:13099 …
11076	Citrulline	3644	6.92365	7.09919	7.29137	176.103	18296692	306108096		[M+H]+	M + 0		0.364	176.103	C6H13N3O3	L-alpha-amino acids	RHGKLRLOHDJJDR-BYPYZUCNSA-N	Organic acids and derivatives	Carboxylic acids and derivatives	Amino acids, peptides, and analogues	C(CC(C(=O)O)N)CNC(=O)N	430	TRUE	TRUE	TRUE	99.8	77.8	99	100	92.4	43.6661	176.0321:0 176.0332:0 176.03431:0 176.03542:0 176.03653:27085 176.03763:50900 176.03874:69202 176.03985:68624 176.04096:47769 176.04206:19634 176.04392:0 176.04502:0 176.04613:0 176.04724:0 176.0838:0 176.08491:0 176.08601:0 176.08712:0 176.08823:13932 176.08934:55620 176.09045:150117 176.09155:205491 176.09266:178876 176.09377:139194 176.09488:66061 176.09599:33574 176.09639:71485 176.0975:10883…	102.12361:8486 102.12459:12215 102.12557:13043 102.12655:10190 102.12753:5299 103.44892:7571 103.44992:11984 103.45092:13272 103.45192:10411 103.45291:5308 112.07312:5444 112.07424:12776 112.07537:18634 112.07649:18781 112.07762:13152 112.07874:6048 113.06532:2429 113.06646:14362 113.0676:67472 113.06874:221302 113.06988:392444 113.07102:529858 113.07216:430590 113.0733:256743 113.07444:95025 113…
15254	Adenosine	6166	11.6739	11.9465	12.1732	268.104	882823680	8796875776		[M+H]+	M + 0	found in higher mz's MsMs_15261; found in higher mz's MsMs_15224		268.104	C10H13N5O4		OIRDTQYFTABQOQ-KQYNXXCUSA-N	Nucleosides, nucleotides, and analogues	Purine nucleosides		NC1=C2N=CN([C@@H]3O[C@H](CO)[C@@H](O)[C@H]3O)C2=NC=N1	430	TRUE	TRUE	TRUE		77.4	83	100	88.7	6689.43	267.6175:0 267.61958:0 267.62166:0 267.62373:0 267.62581:0 267.62788:82805 267.62996:87599 267.63204:53874 267.63411:15318 267.63619:0 267.63826:0 267.64034:0 267.64242:0 267.9583:0 267.96038:0 267.96246:0 267.96454:0 267.96662:2242 267.9687:311662 267.97078:783657 267.97286:1268379 267.97494:1991670 267.97702:2694226 267.9791:2261510 267.98118:1133069 267.98326:0 267.98534:0 267.98742:0 267.9895…	119.03146:59600 119.03269:384350 119.03392:751777 119.03515:1064363 119.03638:864732 119.03761:494835 119.03885:156381 119.04008:70479 120.01919:146611 120.02044:240056 120.02168:277034 120.02293:228662 120.02418:125494 136.01555:131671 136.01705:559674 136.01855:1023029 136.02006:1252626 136.02156:927235 136.02307:527903 136.02457:125206 136.04863:61518 136.05013:240153 136.05164:633706 136.0531…
15960	Guanosine	6308	12.1126	12.2103	12.3786	284.099	21738998	126391040		[M+H]+	M + 0		6.655	284.099	C10H13N5O5	Purine nucleosides	NYHBQMYGNKIUIF-UUOKFMHZSA-N	Nucleosides, nucleotides, and analogues	Purine nucleosides		C([C@@H]1[C@H]([C@H]([C@H](n2cnc3c2[nH]c(=N)nc3O)O1)O)O)O	430	TRUE	TRUE	TRUE	99.8	76.7	83.5	75	85.8	146.59	283.61814:0 283.6204:0 283.62267:0 283.62493:0 283.6272:18835 283.62946:31173 283.63173:38065 283.63399:33669 283.63626:19574 283.63852:0 283.64079:0 283.64305:0 283.64532:0 283.95819:0 283.96046:0 283.96273:0 283.965:0 283.96727:0 283.96954:42736 283.97181:85625 283.97408:90055 283.97635:35015 283.97862:11784 283.98088:0 283.98315:0 283.98542:0 283.98769:0 284.04898:0 284.05125:0 284.05352:0 284…	110.03208:5845 110.03318:15979 110.03427:26851 110.03536:30071 110.03646:21305 110.03755:11797 110.03865:2271 112.07311:2309 112.07423:5849 112.07536:8549 112.07648:8601 112.07761:6189 112.07873:3114 116.06675:2343 116.06794:6190 116.06913:10595 116.07031:12954 116.0715:11383 116.07268:6847 116.07387:2457 120.07781:3229 120.07906:5449 120.08031:6493 120.08156:5552 120.08281:3176 126.00674:3801 12…
32543	Riboflavin	7906	14.892	15.0567	15.2889	377.145	10945652	76407488		[M+H]+	M + 0	similar chromatogram in higher mz_32566; found in higher mz's MsMs_32552		377.146	C17H20N4O6		AUNGANRZJHBGPY-SCRDCRAPSA-N	Organoheterocyclic compounds	Pteridines and derivatives	Alloxazines and isoalloxazines		430	TRUE	TRUE	TRUE		76.6	81.1	47.4	82.1	125.086	376.91969:0 376.92316:0 376.92663:0 376.9301:0 376.93357:9401 376.93704:28838 376.94051:50420 376.94398:61748 376.94745:43919 376.95092:22905 376.95439:2422 376.95786:0 376.96133:0 376.9648:0 376.96827:0 377.062:0 377.06547:0 377.06895:0 377.07242:0 377.07589:0 377.07936:0 377.08284:0 377.08631:0 377.08978:0 377.09307:0 377.09654:0 377.10002:0 377.10349:0 377.10696:0 377.11043:0 377.11391:0 377.1…	100.10842:1024 100.10937:1493 100.11032:5140 100.11127:10298 100.11222:15569 100.11317:14740 100.11412:9020 100.11507:3774 100.11602:456 116.03356:1164 116.03474:2180 116.03593:2530 116.03711:1979 116.0383:980 116.06441:832 116.06559:1796 116.06678:7159 116.06796:25182 116.06915:49699 116.07033:74759 116.07152:70932 116.07271:44665 116.07389:20353 116.07508:5474 116.07627:1278 117.05257:1425 117.…
38622	Benzamide	8632	16.1689	16.4428	16.8006	122.06	6.09806e+06	84242760		[M+H]+	M + 0	similar chromatogram in higher mz_38625	1.181	122.06	C7H7NO	Benzamides	KXDAEFPNCMNJSK-UHFFFAOYSA-N	Benzenoids	Benzene and substituted derivatives	Benzoic acids and derivatives	N=C(O)C=1C=CC=CC1	430	TRUE	TRUE	TRUE	98.8	76.4	24.4	42.9	69	10.4121	122.01859:0 122.01923:0 122.01987:0 122.02051:0 122.02115:12970 122.02178:28879 122.02242:42333 122.02306:44427 122.0237:33815 122.02434:18341 122.02498:7640 122.02562:0 122.02626:0 122.0269:0 122.02754:0 122.05183:0 122.05247:0 122.05311:0 122.05375:0 122.05439:0 122.05503:0 122.05567:0 122.05631:0 122.05695:0 122.05756:93143 122.0582:354199 122.05884:877455 122.05948:1442882 122.06012:1663838 1…	104.04724:645 104.04825:1888 104.04926:2973 104.05026:3147 104.05127:2350 104.05228:1204 104.06729:2128 104.0683:9213 104.06931:19554 104.07032:30670 104.07132:31020 104.07233:20232 104.07334:10037 104.07434:2942 104.07535:861 105.00399:1226 105.00501:2108 105.00603:2393 105.00705:1809 105.00807:817 105.02643:199 105.02745:1330 105.02847:1892 105.02949:4230 105.03051:16629 105.03153:55317 105.032…
18071	4-PYRIDOXATE	6484	12.082	12.4984	12.7634	184.061	19769276	165808928		[M+H]+	M + 0			184.06	C8H9NO4		HXACOUQIXZGNBF-UHFFFAOYSA-N	Organoheterocyclic compounds	Pyridines and derivatives	Pyridinecarboxylic acids and derivatives		430	TRUE	TRUE	TRUE		76.4	91.9	100	90.3	140.798	183.98125:0 183.98243:0 183.98361:0 183.9848:0 183.98598:8260 183.98716:26180 183.98835:46110 183.98953:62005 183.99071:28920 183.9919:0 183.99308:0 183.99426:0 183.99545:35403 183.99663:41085 183.99781:34370 183.999:18886 184.00023:0 184.00142:0 184.0026:0 184.00378:0 184.0464:0 184.04758:0 184.04877:0 184.04995:0 184.05114:7008 184.05232:27669 184.0535:98393 184.05469:128938 184.05587:342582 18…	105.00398:1120 105.00501:1776 105.00603:1913 105.00705:1437 105.00807:706 105.02855:798 105.02957:1941 105.03059:6924 105.03161:21601 105.03263:38355 105.03365:52394 105.03467:43417 105.03569:25856 105.03671:9538 105.03774:2016 105.03876:208 106.03299:248 106.03402:1183 106.03506:3426 106.0361:5837 106.03713:7372 106.03817:5645 106.0392:3259 106.04024:1062 106.04127:443 107.0835:1161 107.08455:21…
47212	8-[3-oxo-2-[(E)-pent-2-enyl]cyclopenten-1-yl]octanoic acid	10145	19.2358	19.3387	19.4468	293.209	10555122	79791808		[M+H]+	M + 0	found in higher mz's MsMs_47224; found in higher mz's MsMs_47218		293.211	C18H28O3		RHVWQVSLVMXMBR-XVNBXDOJSA-N	Lipids and lipid-like molecules	Fatty Acyls	Fatty acids and conjugates		430	TRUE	TRUE	TRUE		76.4	69.8	42.5	78.5	72.6055	293.06404:0 293.06642:0 293.06879:0 293.07117:0 293.07355:13332 293.07593:25329 293.07831:37596 293.08069:39383 293.08307:31007 293.08545:19535 293.08783:0 293.09021:0 293.09259:0 293.09497:0 293.11876:0 293.12114:0 293.12352:0 293.1259:0 293.12828:13958 293.13066:36527 293.13304:69979 293.13542:92084 293.1378:66369 293.14018:33970 293.14256:10401 293.14494:0 293.14732:0 293.1497:0 293.15208:0 29…	102.67493:2899 102.67592:4713 102.6769:5311 102.67789:4266 102.67888:2269 105.06729:2492 105.06831:8327 105.06933:14133 105.07036:17312 105.07138:12592 105.0724:6723 105.07342:2489 107.04673:3398 107.04778:7805 107.04883:11507 107.04989:11825 107.05094:8554 107.05199:4157 107.05304:1314 107.08234:2601 107.08339:10765 107.08445:20457 107.0855:29066 107.08655:25052 107.0876:15139 107.08865:6055 107…
57266	Ingenol	14837	28.0933	28.4285	28.7734	349.199	2.9155e+06	19912440		[M+H]+	M + 0		6.27	349.2	C20H28O5	Tigliane and ingenane diterpenoids	VEBVPUXQAPLADL-POYOOMFHSA-N	Lipids and lipid-like molecules	Prenol lipids	Diterpenoids	O=C1C2C=C(CO)C(O)C3(O)C(O)C(=CC13C(C)CC4C2C4(C)C)C	430	TRUE	TRUE	TRUE	97.6	76.3	73.6	50	80.4	13.6218	349.17096:0 349.17405:0 349.17715:0 349.18024:0 349.18334:21983 349.18643:88054 349.18952:343895 349.19262:744340 349.19571:1174079 349.19881:1213067 349.2019:799940 349.205:403594 349.20809:116626 349.21119:30828 349.21428:17477 349.21664:0 349.21974:0 349.22283:0 349.22593:0 350.17796:0 350.18107:0 350.18418:0 350.18729:0 350.1904:11414 350.1935:67573 350.19661:136632 350.19972:197098 350.20283…	107.6501:622 107.65116:1401 107.65222:1954 107.65328:1861 107.65434:1176 219.08986:481 219.09294:1590 219.09602:2983 219.09909:3644 219.10217:3061 219.10524:1720 219.10832:566 227.6622:817 227.66546:1580 227.66872:1975 227.67198:1657 227.67524:852 234.1098:381 234.11319:2243 234.11659:6293 234.11999:10724 234.12339:13038 234.12678:9522 234.13018:5353 234.13358:1636 234.13698:383 235.11515:771 235…
20582	gamma-Glutamylmethionine	6718	12.6439	12.8905	13.4005	279.1	1221012864	12137259008		[M+H]+	M + 0	found in higher mz's MsMs_20617		279.101	C10H18N2O5S		RQNSKRXMANOPQY-BQBZGAKWSA-N	Organic acids and derivatives	Carboxylic acids and derivatives	Amino acids, peptides, and analogues		430	TRUE	TRUE	TRUE		75.7	78.2	68.8	83.4	243.065	278.70229:0 278.7045:0 278.7067:0 278.70891:0 278.71112:37643 278.71332:82160 278.71553:100209 278.71774:92735 278.71994:67944 278.72215:37039 278.72436:0 278.72656:0 278.72877:0 278.73098:0 278.84134:0 278.84355:0 278.84576:0 278.84797:0 278.85018:31282 278.85239:76273 278.85459:94225 278.8568:69708 278.85901:33546 278.86122:0 278.86343:0 278.86563:0 278.86784:0 278.87005:0 278.87226:0 278.87447…	102.0522:41012 102.05318:123577 102.05415:306467 102.05513:403164 102.05611:307206 102.05709:139851 102.05806:54786 104.04626:62229 104.04727:110651 104.04828:124553 104.04928:309337 104.05029:1089562 104.0513:2724317 104.0523:4495349 104.05331:5248186 104.05432:3726618 104.05532:2018443 104.05633:591693 104.05734:138767 104.05834:53625 105.05401:91472 105.05504:196349 105.05606:272980 105.05708:…
24048	N6-Threonylcarbamoyladenosine	7070	13.2868	13.4965	13.6658	413.139	7643938	45655232		[M+H]+	M + 0			413.142	C15H20N6O8		UNUYMBPXEFMLNW-DWVDDHQFSA-N	Nucleosides, nucleotides, and analogues	Purine nucleosides			430	TRUE	TRUE	TRUE		75.5	79.9	77.8	84.1	115.305	412.78525:0 412.78923:0 412.79321:0 412.79718:0 412.80116:16211 412.80514:38367 412.80912:65444 412.81309:68385 412.81707:32799 412.82105:17163 412.82502:0 412.829:0 412.83298:0 412.83696:0 412.88867:0 412.89265:0 412.89663:0 412.90061:0 412.90459:15765 412.90857:32110 412.91254:47334 412.91652:50306 412.9205:36555 412.92448:15479 412.92835:0 412.93233:0 412.93631:0 412.94029:0 413.09154:0 413.09…	112.07311:3413 112.07424:6541 112.07536:7871 112.07649:6384 112.07761:3333 119.03145:1793 119.03269:5427 119.03392:10696 119.03515:13943 119.03638:12540 119.03761:7662 119.03884:2974 120.06033:1279 120.06158:8717 120.06283:32225 120.06408:61256 120.06532:88630 120.06657:78594 120.06782:47953 120.06907:19743 120.07031:4840 120.07156:1059 136.00953:1907 136.01103:5202 136.01253:7280 136.01404:6478 …
30858	TRANS-CINNAMALDEHYDE	7730	14.4811	14.7251	14.892	133.076	6.12629e+06	49494648		[M+H]+	M + 0	similar chromatogram in higher mz_30861; similar chromatogram in higher mz_30862; similar chromatogram in higher mz_30868; similar chromatogram in higher mz_30869; similar chromatogram in higher mz_30871; similar chromatogram in higher mz_30874; similar chromatogram in higher mz_30876; similar chromatogram in higher mz_30880; similar chromatogram in higher mz_30881; similar chromatogram in higher…		133.07	C9H8O	Cinnamaldehydes	KJPRLNWUNMBNBZ-UHFFFAOYSA-N	Phenylpropanoids and polyketides	Cinnamaldehydes		C1=CC=C(C=C1)C=CC=O	430	TRUE	TRUE	TRUE		75.4	78.7	44.4	76	23.5663	133.02685:0 133.02758:0 133.02831:0 133.02903:0 133.02976:7215 133.03049:22219 133.03122:32570 133.03194:31254 133.03267:20547 133.0334:0 133.03413:0 133.03485:15803 133.03558:25936 133.03631:28318 133.03704:20824 133.03776:9870 133.03849:0 133.03922:0 133.03995:0 133.04067:0 133.04431:0 133.04504:0 133.04577:0 133.0465:0 133.04722:16045 133.04795:38940 133.04868:63055 133.04941:73115 133.05014:6…	101.02169:712 101.02266:1371 101.02362:1680 101.02458:1407 101.02555:774 105.06657:636 105.06759:2144 105.06862:5168 105.06964:8540 105.07066:9800 105.07168:6803 105.0727:3542 105.07372:804 105.07474:90 106.06304:904 106.06407:1859 106.06511:2515 106.06614:2419 106.06718:1675 106.06822:855 106.07029:876 106.07133:1647 106.07236:2330 106.0734:2455 106.07443:1900 106.07547:1004 106.07651:298 115.03…
14052	DAMP	5466	10.4327	10.6022	11.1248	332.075	16814694	125395264		[M+H]+	M + 0			332.075	C10H14N5O6P		KHWCHTKSEGGWEX-UHFFFAOYNA-N	Nucleosides, nucleotides, and analogues	Purine nucleotides	Purine deoxyribonucleotides		430	TRUE	TRUE	TRUE		75.1	77.3	75	83.8	132.855	332.03772:0 332.04059:0 332.04346:0 332.04633:0 332.0492:0 332.05207:0 332.05493:0 332.0578:0 332.06067:0 332.06331:231768 332.06617:981431 332.06904:2794131 332.07191:4726286 332.07478:5863596 332.07765:4390927 332.08052:2519994 332.08339:848820 332.08626:269989 332.08913:114697 332.092:66329 332.09487:0 332.09798:0 332.10085:0 332.10372:0 332.10659:0 332.10946:0 332.11233:0 332.1152:8774 332.11…	108.07699:1605 108.07805:7597 108.07912:19143 108.08018:31304 108.08125:34225 108.08231:23099 108.08338:11795 108.08445:3385 108.08551:1872 110.06931:4025 110.07041:7099 110.0715:8793 110.0726:7849 110.07369:4879 110.07479:1830 116.06794:2535 116.06913:4550 116.07032:5401 116.0715:4397 116.07269:2199 119.03145:1518 119.03269:4484 119.03392:8078 119.03515:9823 119.03638:8357 119.03761:4801 119.038…
52107	Robustic acid	12017	22.8107	22.939	23.0895	381.129	8722343	57189972		[M+H]+	M + 0	found in higher mz's MsMs_52114		381.133	C22H20O6		XJUANYPYIQLJEC-UHFFFAOYSA-N	Organoheterocyclic compounds	Pyridines and derivatives	Phenylpyridines		430	TRUE	TRUE	TRUE		75	75	100	83.1	13.9245	380.89994:0 380.90346:0 380.90699:0 380.91051:0 380.91404:5896 380.91757:18688 380.92109:40298 380.92462:61068 380.92814:54257 380.93167:32105 380.93519:10623 380.93872:0 380.94224:0 380.94577:0 380.9493:0 381.05509:0 381.05862:0 381.06215:0 381.06568:0 381.0692:0 381.07273:0 381.07626:0 381.07979:0 381.08331:0 381.08684:0 381.09037:0 381.0939:0 381.09719:0 381.10072:0 381.10424:24635 381.10777:6…	122.71106:879 122.71235:1677 122.71364:2038 122.71493:1664 122.71622:857 122.92923:926 122.93052:1660 122.93181:2013 122.9331:1728 122.9344:1000 145.36602:967 145.36768:1575 145.36934:1866 145.37101:1689 145.37267:1144 154.06587:834 154.06768:1502 154.0695:1752 154.07131:1447 154.07312:825 167.25277:853 167.25482:1568 167.25687:1827 167.25892:1414 167.26097:661 272.51791:955 272.52218:1779 272.52…
37849	Bestatin	8522	16.1498	16.2316	16.4428	309.18	4.15053e+06	26156066		[M+H]+	M + 0		5.65	309.181	C16H24N2O4	Hybrid peptides	VGGGPCQERPFHOB-UHFFFAOYNA-N	Organic acids and derivatives	Peptidomimetics	Hybrid peptides	O=C(O)C(N=C(O)C(O)C(N)CC=1C=CC=CC1)CC(C)C	430	TRUE	TRUE	TRUE	99.4	75	86.3	60	84.1	14.7328	309.06924:0 309.07181:0 309.07439:0 309.07697:0 309.07954:3470 309.08212:25309 309.0847:64607 309.08728:106817 309.08985:118681 309.09243:82227 309.09501:44636 309.09758:13306 309.10016:7011 309.10307:0 309.10565:0 309.10822:0 309.1108:0 309.15204:0 309.15462:0 309.15719:0 309.15977:0 309.16235:6565 309.16493:24762 309.1675:26940 309.17008:94858 309.17266:379120 309.17524:1029735 309.17782:173107…	103.05084:542 103.05183:3406 103.05282:8243 103.05381:13506 103.0548:14728 103.0558:9951 103.05679:5073 103.05778:1389 103.05877:438 109.09885:1033 109.09993:1683 109.10101:1907 109.10209:1570 109.10317:913 116.03119:536 116.03237:1399 116.03356:2178 116.03474:2344 116.03593:1770 116.03711:869 117.06698:914 117.06818:1774 117.06939:2300 117.07059:2117 117.07179:1351 119.14731:781 119.14855:1385 1…
32394	MEHP	7884	14.8498	15.0167	15.2042	279.159	73781176	1426820096		[M+H]+	M + 0		19.072	279.159	C16H22O4	Benzoic acid esters	DJDSLBVSSOQSLW-UHFFFAOYSA-N	Benzenoids	Benzene and substituted derivatives	Benzoic acids and derivatives	CCCCC(CC)COC(=O)C1=CC=CC=C1C(O)=O	430	TRUE	TRUE	TRUE	99.9	74.9	41.4	50	73.1	4.38293	279.00914:0 279.01135:0 279.01356:0 279.01577:0 279.01798:6777 279.02019:61262 279.0224:115748 279.02461:190708 279.02682:247717 279.02903:186351 279.03124:96174 279.03345:0 279.03566:0 279.03787:0 279.04008:0 279.04229:0 279.06882:0 279.07103:0 279.07324:0 279.07545:0 279.07766:0 279.07987:0 279.08208:0 279.08429:0 279.0865:0 279.08871:0 279.09093:0 279.09314:0 279.09535:0 279.09756:0 279.09977:…	121.02332:10266 121.02458:17840 121.02584:63211 121.0271:121765 121.02837:178262 121.02963:158953 121.03089:95639 121.03216:37349 121.03342:5523 148.96651:9088 148.96823:31955 148.96996:85725 148.97168:143869 148.97341:173806 148.97513:127499 148.97686:72117 148.97858:16570 149.00862:16546 149.01035:47076 149.01207:122932 149.0138:188040 149.01552:234497 149.01725:700816 149.01897:2443010 149.020…
50227	N-Oleoyl Glycine	11240	21.2522	21.4433	21.5882	340.282	3.57507e+06	24333612		[M+H]+	M + 0			340.284	C20H37NO3		HPFXACZRFJDURI-KTKRTIGZSA-N	Organic acids and derivatives	Carboxylic acids and derivatives	Amino acids, peptides, and analogues	2601-90-3	430	TRUE	TRUE	TRUE		74.9	74.3	50	79.3	36.9627	340.19263:0 340.1956:0 340.19858:0 340.20155:0 340.20453:15156 340.2075:27819 340.21048:40787 340.21346:41431 340.21643:26238 340.21941:8572 340.22238:0 340.22536:0 340.22834:0 340.23131:0 340.24322:0 340.24619:0 340.24917:0 340.25214:0 340.25512:0 340.2581:0 340.26107:0 340.26405:0 340.26703:0 340.26985:112315 340.27282:453219 340.2758:1129544 340.27878:1861052 340.28175:2158908 340.28473:153349…	109.09885:828 109.09993:1494 109.10101:1753 109.10209:1425 109.10318:751 233.81445:1213 233.81784:1816 233.82123:1917 233.82462:1466 233.82802:759 267.47331:784 267.47746:1444 267.48161:1881 267.48576:1832 267.48991:1319 339.16706:962 339.17298:1736 339.17891:2048 339.18483:1633 339.19075:794 340.23582:2014 340.24177:2922 340.24773:6666 340.25368:7777 340.25963:21498 340.26558:77244 340.27154:182…
13103	Cytosine	5298	10.1391	10.2981	10.6218	112.05	20770316	141757008		[M+H]+	M + 0	similar chromatogram in higher mz_13107; similar chromatogram in higher mz_13108; similar chromatogram in higher mz_13133; similar chromatogram in higher mz_13116; similar chromatogram in higher mz_13117; similar chromatogram in higher mz_13124; similar chromatogram in higher mz_13127; found in higher mz's MsMs_13128; found in higher mz's MsMs_13124; found in higher mz's MsMs_13117; found in high…		112.05	C4H5N3O	C00380	OPTASPLRGRRNAP-UHFFFAOYSA-N	Organoheterocyclic compounds	Diazines	Pyrimidines and pyrimidine derivatives	71-30-7	430	TRUE	TRUE	TRUE		74.9	70.9	50	79.6	356.494	111.93996:0 111.94052:0 111.94109:0 111.94165:0 111.94221:10039 111.94277:18403 111.94333:22100 111.94389:18098 111.94446:9125 111.94502:0 111.94558:0 111.94614:0 111.9467:0 112.01189:0 112.01245:0 112.01301:0 112.01357:0 112.01413:5550 112.0147:22849 112.01526:74400 112.01582:83992 112.01638:50775 112.01695:7431 112.01751:0 112.01807:0 112.01863:11974 112.01919:59812 112.01976:99506 112.02032:87…	111.04056:2471 111.04167:5424 111.04278:8742 111.04389:10391 111.045:9043 111.04611:5525 111.04722:2132 111.07719:1005 111.0783:3268 111.07941:6266 111.08052:7951 111.08163:6923 111.08274:4036 111.08385:1477 111.08941:2083 111.09052:3376 111.09163:4017 111.09274:3345 111.09385:1719 112.01236:1258 112.01349:10629 112.01461:19935 112.01574:31126 112.01686:33322 112.01799:20288 112.01911:7586 112.04…
30042	4-Hydroxyquinoline	7653	14.4612	14.5803	14.872	146.059	2.30502e+06	22738650		[M+H]+	M + 0			146.06	C9H7NO		PMZDQRJGMBOQBF-UHFFFAOYSA-N	Organoheterocyclic compounds	Quinolines and derivatives	Quinolones and derivatives		430	TRUE	TRUE	TRUE		74.8	83.4	75	85.1	17.0279	146.05314:0 146.05398:0 146.05481:0 146.05565:0 146.05649:35508 146.05732:129973 146.05816:349168 146.059:590207 146.05983:773598 146.06067:619882 146.06151:361180 146.06235:105873 146.06318:0 146.06362:0 146.06446:0 146.0653:0 146.06614:0 146.11135:0 146.11219:0 146.11303:0 146.11386:0 146.1147:33514 146.11554:81681 146.11638:126408 146.11721:134964 146.11805:97640 146.11889:43406 146.11972:0 14…	101.05733:528 101.05829:1387 101.05926:2272 101.06022:2596 101.06118:2106 101.06215:1164 101.06311:395 104.04724:682 104.04825:1400 104.04926:1864 104.05026:1745 104.05127:1138 104.05228:459 105.06729:918 105.06831:2036 105.06933:3065 105.07035:3256 105.07138:2442 105.0724:1208 105.07342:320 109.09777:332 109.09885:1067 109.09993:2106 109.10102:2853 109.1021:2764 109.10318:1905 109.10426:883 117.…
24662	Ala-Phe	7136	13.4198	13.6244	13.7438	237.124	15831058	109265032		[M+H]+	M + 0			237.123	C12H16N2O3		OMNVYXHOSHNURL-WPRPVWTQSA-N	Organic acids and derivatives	Carboxylic acids and derivatives	Amino acids, peptides, and analogues		430	TRUE	TRUE	TRUE		74.4	84.5	100	88	49.3756	237.00766:0 237.00939:0 237.01112:0 237.01285:0 237.01458:10209 237.01631:31776 237.01804:84890 237.01977:78560 237.0215:39561 237.02323:0 237.02496:0 237.02669:0 237.02842:38657 237.03016:38149 237.03189:23204 237.03362:4573 237.03536:0 237.03709:0 237.03882:0 237.04055:0 237.10113:0 237.10286:0 237.10459:0 237.10632:0 237.10806:12096 237.10979:58332 237.11152:108819 237.11325:148349 237.11498:1…	103.05076:604 103.05176:2436 103.05275:6069 103.05374:9917 103.05473:11072 103.05573:7537 103.05672:3819 103.05771:1009 103.0587:184 105.06831:875 105.06933:1561 105.07035:1756 105.07137:1306 105.0724:545 107.04673:1203 107.04778:2457 107.04883:3404 107.04988:3340 107.05093:2320 107.05198:1080 113.04257:990 113.04371:1490 113.04485:1595 113.04599:1262 113.04713:721 120.04413:1260 120.04538:3053 1…
47075	Pentamidine	10101	19.1526	19.2567	19.4664	341.195	2.78084e+06	23771258		[M+H]+	M + 0			341.197	C19H24N4O2	Phenol ethers	XDRYMKDFEDOLFX-UHFFFAOYSA-N	Benzenoids	Phenol ethers		NC(=N)C1=CC=C(OCCCCCOC2=CC=C(C=C2)C(N)=N)C=C1	430	TRUE	TRUE	TRUE		74.2	74.2	50	79.1	10.04	340.9975:0 341.00049:0 341.00348:0 341.00646:0 341.00945:10022 341.01244:39072 341.01542:68567 341.01841:73379 341.02139:52851 341.02438:13858 341.02737:2807 341.03035:0 341.03334:0 341.03633:0 341.03931:0 341.15582:0 341.15881:0 341.1618:0 341.16478:0 341.16777:0 341.17076:0 341.17375:0 341.17672:24924 341.17971:31308 341.1827:104168 341.18569:361188 341.18868:695436 341.19167:1018809 341.19466:…	227.34652:879 227.34978:1427 227.35303:1679 227.35628:1481 227.35953:937 228.14515:1049 228.14842:1596 228.15168:1767 228.15495:1461 228.15822:866 341.1604:1792 341.16638:2482 341.17235:8776 341.17833:32304 341.18431:66907 341.19029:103320 341.19626:101722 341.20224:65486 341.20822:31157 341.21419:9766 341.22017:5615 341.22611:7010 341.23209:6898 341.23807:4720 341.24404:1352 342.17233:549 342.17…
7941	4-Fluoroaniline	2919	5.63789	5.68751	5.78875	112.05	17840838	67916040		[M+H]+	M + 0	similar chromatogram in higher mz_7942; similar chromatogram in higher mz_7944; similar chromatogram in higher mz_7950; similar chromatogram in higher mz_7956; similar chromatogram in higher mz_7957; similar chromatogram in higher mz_7958; similar chromatogram in higher mz_7960; similar chromatogram in higher mz_7961; similar chromatogram in higher mz_8214; similar chromatogram in higher mz_7962;…		112.056	C6H6FN		KRZCOLNOCZKSDF-UHFFFAOYSA-N	Benzenoids	Benzene and substituted derivatives	Aniline and substituted anilines		430	TRUE	TRUE	TRUE		74	75	100	81.6	307.028	112.01241:0 112.01297:0 112.01353:0 112.0141:0 112.01466:4802 112.01522:44005 112.01578:203984 112.01634:275945 112.01691:220379 112.01747:103800 112.01803:0 112.01859:0 112.01916:0 112.01972:29577 112.02028:101290 112.02084:131884 112.0214:53351 112.02197:12374 112.02253:0 112.02309:0 112.02365:0 112.02422:0 112.04109:0 112.04165:0 112.04221:0 112.04277:0 112.04334:0 112.0439:0 112.04446:0 112.0…	107.08246:9787 107.08351:15581 107.08456:18735 107.08561:16609 107.08667:10435 112.01575:11611 112.01688:24011 112.018:33351 112.01913:33236 112.02025:23614 112.02138:10991 112.04386:12553 112.04499:19003 112.04611:46132 112.04724:172864 112.04836:551676 112.04949:982034 112.05061:1337138 112.05174:1101183 112.05286:656899 112.05399:245357 112.05511:66013 112.05624:19998 112.05736:13675 113.05056…
8478	Betaine	2941	5.5507	5.71886	5.85079	118.086	62689928	969985152		[M+H]+	M + 0	found in higher mz's MsMs_8057; found in higher mz's MsMs_8056; found in higher mz's MsMs_8015; found in higher mz's MsMs_8486; found in higher mz's MsMs_7990	2.07	118.09	C5H11NO2	Alpha amino acids	KWIUHFFTVRNATP-UHFFFAOYSA-N	Organic acids and derivatives	Carboxylic acids and derivatives	Amino acids, peptides, and analogues	O=C([O-])C[N+](C)(C)C	430	TRUE	TRUE	TRUE	99.9	73.9	75	100	83.6	71.533	118.04437:0 118.04498:0 118.04559:0 118.04619:0 118.0468:0 118.04741:23654 118.04802:100946 118.04863:105901 118.04924:46947 118.04984:0 118.05045:0 118.05106:0 118.05167:58459 118.05228:175969 118.05289:270893 118.05349:238174 118.0541:158928 118.05471:22491 118.05532:1671 118.05593:0 118.05653:0 118.05714:0 118.05775:0 118.07418:0 118.07479:0 118.07539:0 118.076:0 118.07661:0 118.07722:0 118.07…	112.15417:10002 112.1553:18416 112.15643:21972 112.15755:17326 112.15868:7710 118.04625:5909 118.04747:26376 118.04868:57967 118.0499:108674 118.05111:158824 118.05233:151221 118.05355:92069 118.05476:37185 118.07775:9610 118.07897:86050 118.08019:116640 118.08141:290508 118.08262:1057479 118.08384:3308268 118.08506:5811804 118.08627:7789408 118.08749:6289060 118.08871:3733439 118.08992:1351792 1…
49918	6-methoxy-4-methyl-2H-chromen-2-one	11108	21.0191	21.1886	21.716	191.081	42960828	409994240		[M+H]+	M + 0		4.71	191.08	C11H10O3	Coumarins and derivatives	KNGPIBWCWOQBEK-UHFFFAOYSA-N	Phenylpropanoids and polyketides	Coumarins and derivatives		O=C1OC=2C=CC(OC)=CC2C(=C1)C	430	TRUE	TRUE	TRUE	98.7	73.6	66.6	63.2	79.6	129.543	190.99558:0 190.99683:0 190.99808:0 190.99933:0 191.00058:1729 191.00184:60004 191.00309:113506 191.00434:163015 191.00559:173109 191.00684:99478 191.00809:18525 191.00935:0 191.0106:0 191.01185:0 191.0131:52071 191.01435:92384 191.01561:85590 191.01686:58118 191.01811:6078 191.01936:0 191.02061:0 191.02187:0 191.02312:0 191.05066:0 191.05192:0 191.05317:0 191.05442:0 191.05567:0 191.05693:0 191.…	105.06831:704 105.06933:1357 105.07035:1692 105.07137:1503 105.07239:951 105.0775:749 105.07852:1205 105.07955:1451 105.08057:1285 105.08159:779 107.08245:706 107.0835:1512 107.08455:2318 107.0856:2562 107.08666:2036 107.08771:1093 109.06319:982 109.06427:1851 109.06536:2377 109.06644:2232 109.06752:1546 109.0686:764 109.09777:472 109.09885:1227 109.09993:2802 109.10101:4449 109.10209:4403 109.10…
55119	Diisopropylphthalate	13545	25.7096	25.9423	26.1587	251.127	919585	9080047		[M+H]+	M + 0			251.128	C14H18O4		QWDBCIAVABMJPP-UHFFFAOYSA-N	Benzenoids	Benzene and substituted derivatives	Benzoic acids and derivatives		430	TRUE	TRUE	TRUE		73.6	85.2	75	85.1	4.29899	251.11123:0 251.11311:0 251.115:0 251.11689:0 251.11877:5416 251.12066:26427 251.12255:94806 251.12444:194678 251.12632:300689 251.12821:294901 251.1301:186206 251.13198:86448 251.13387:19012 251.13576:629 251.13741:0 251.13929:0 251.14118:0 251.14307:0 251.14684:0 251.14873:0 251.15062:0 251.15251:0 251.15439:9033 251.15628:43734 251.15817:122504 251.16006:208762 251.16194:259597 251.16383:19216…	105.06831:825 105.06933:1518 105.07036:1747 105.07138:1320 105.0724:570 111.04279:1034 111.0439:1687 111.04501:1845 111.04612:1386 111.04723:672 119.0832:749 119.08443:1370 119.08567:1595 119.0869:1254 119.08813:604 121.02432:364 121.02558:1954 121.02685:4333 121.02811:6830 121.02937:6624 121.03063:4050 121.0319:1695 121.03316:201 126.14906:987 126.15041:1564 126.15175:1697 126.15309:1341 126.154…
36790	Phenylalanylphenylalanine	8346	15.7954	15.9007	16.1093	313.155	6141385	43263168		[M+H]+	M + 0			313.155	C18H20N2O3		GKZIWHRNKRBEOH-UHFFFAOYSA-N	Organic acids and derivatives	Carboxylic acids and derivatives	Amino acids, peptides, and analogues		430	TRUE	TRUE	TRUE		73.6	82.2	75	84.5	54.3914	312.98429:0 312.98692:0 312.98954:0 312.99217:0 312.99479:8739 312.99742:25058 313.00005:40678 313.00267:43305 313.0053:31325 313.00792:14685 313.01027:0 313.01289:0 313.01552:0 313.01815:0 313.12585:0 313.12847:0 313.1311:0 313.13373:0 313.13636:922 313.13898:32708 313.14161:56292 313.14424:256005 313.14687:951566 313.1495:2038784 313.15212:3208832 313.15475:3363458 313.15738:2258102 313.16001:1…	103.04986:1155 103.05085:2778 103.05184:10704 103.05284:25062 103.05383:40550 103.05482:44182 103.05581:29741 103.0568:15022 103.0578:4357 103.05879:1361 104.05529:1970 104.0563:3619 104.05731:4713 104.05831:4537 104.05932:3191 104.06033:1522 120.04538:4771 120.04662:10285 120.04787:12716 120.04912:9183 120.05037:2174 120.05161:292 120.07034:1051 120.07159:3107 120.07283:11515 120.07408:18065 120…
10944	Choline	3622	6.9381	7.06266	7.3307	104.107	75838328	1039564160		[M+H]+	M + 0	found in higher mz's MsMs_10961		104.107	C5H13NO	C00114	OEYIOHPDSNJKLS-UHFFFAOYSA-N	Organic nitrogen compounds	Organonitrogen compounds	Quaternary ammonium salts	62-49-7	430	TRUE	TRUE	TRUE		73.4	72.1	50	79.3	257.137	104.03826:0 104.03876:0 104.03926:0 104.03977:0 104.04027:13654 104.04077:48218 104.04128:106003 104.04178:148200 104.04228:139967 104.04279:92240 104.04329:43450 104.04379:0 104.0443:0 104.0448:0 104.0453:0 104.06443:0 104.06493:0 104.06544:0 104.06594:0 104.06644:34712 104.06695:115568 104.06745:55411 104.06796:104540 104.06847:159002 104.06897:517920 104.06947:1812640 104.06998:3735934 104.070…	104.07039:17494 104.0714:36368 104.07241:123084 104.07341:151635 104.07442:101284 104.07543:23456 104.07945:113158 104.08046:253931 104.08147:299516 104.08248:218011 104.08348:147120 104.08449:16438 104.09857:16623 104.09958:74083 104.10059:225458 104.1016:419083 104.1026:498790 104.10361:1439770 104.10462:5159041 104.10563:11692266 104.10663:18772434 104.10764:20411740 104.10865:13853132 104.109…
57227	[6]-Gingerol	14804	28.1984	28.3651	28.5464	295.188	3.47795e+06	27567420		[M+H]+	M + 0		11.644	295.19	C17H26O4	Gingerols	NLDDIKRKFXEWBK-AWEZNQCLSA-N	Benzenoids	Phenols	Methoxyphenols	CCCCCC(O)CC(=O)CCC1=CC(OC)=C(O)C=C1	430	TRUE	TRUE	TRUE	98.6	73.3	79.3	50	80.1	5.15124	295.16416:0 295.16657:0 295.16897:0 295.17138:0 295.17378:15773 295.17618:20621 295.17859:104813 295.18099:416811 295.1834:880460 295.1858:1377973 295.18821:1397361 295.19061:910516 295.19302:451317 295.19542:131156 295.19783:38469 295.20023:22665 295.20264:19387 295.20522:0 295.20762:0 295.21003:0 295.21243:0 295.21484:0 295.21724:14378 295.21965:40189 295.22206:78513 295.22446:96834 295.22687:6…	137.05655:729 137.05807:1696 137.05959:2362 137.06112:2246 137.06264:1454 165.05302:1494 165.05503:2346 165.05704:2389 165.05905:1617 165.06106:665 185.13539:1051 185.13778:1660 185.14017:1975 185.14255:1761 185.14494:1136 193.11816:1124 193.1207:1988 193.12325:2255 193.12579:1731 193.12834:830 221.10266:315 221.10578:1216 221.1089:5154 221.11202:12087 221.11514:19582 221.11825:21356 221.12137:14…
51359	Tetradecyldiethanolamine	11724	22.2072	22.3766	22.9174	302.303	17914796	155131120		[M+H]+	M + 0			302.305	C18H39NO2		CPHJEACXPATRSU-UHFFFAOYSA-N	Organic nitrogen compounds	Organonitrogen compounds	Amines		430	TRUE	TRUE	TRUE		72.9	74.4	75	81.8	319.989	302.12224:0 302.12473:0 302.12722:0 302.12971:0 302.1322:5735 302.13469:28986 302.13718:76958 302.13967:160338 302.14216:250500 302.14465:292162 302.14714:215517 302.14963:120294 302.15212:48216 302.15462:36527 302.15635:51109 302.15884:49611 302.16134:16512 302.16383:0 302.16658:0 302.16907:0 302.17156:0 302.17405:0 302.17654:0 302.17903:0 302.18152:0 302.18402:0 302.18651:4382 302.189:15714 302…	102.08821:3154 102.08918:15302 102.09016:30081 102.09114:44241 102.09212:40634 102.0931:25628 102.09408:11556 102.09505:3611 105.18894:4062 105.18996:7447 105.19099:8974 105.19201:7396 105.19303:3801 106.08181:1657 106.08285:7790 106.08389:27483 106.08492:60115 106.08596:95355 106.087:100537 106.08803:66515 106.08907:32791 106.09011:8147 106.09114:1928 155.26072:4530 155.26255:8296 155.26439:9711…
51071	Phencyclidine	11581	21.9079	22.1006	22.4984	244.19	19155518	128086744		[M+H]+	M + 0			244.191	C17H25N		JTJMJGYZQZDUJJ-UHFFFAOYSA-N	Organic nitrogen compounds	Organonitrogen compounds	Amines		430	TRUE	TRUE	TRUE		72.7	77.6	60.9	81.6	160.269	244.0671:0 244.06891:0 244.07072:0 244.07253:0 244.07434:2545 244.07615:25896 244.07795:47786 244.07976:91370 244.08157:142406 244.08338:152898 244.08519:94728 244.087:37247 244.0888:0 244.09061:0 244.09242:0 244.09423:0 244.09604:0 244.09785:0 244.09965:0 244.10146:0 244.10327:0 244.10508:0 244.10689:0 244.1087:0 244.11051:0 244.11231:0 244.11412:0 244.13945:0 244.14125:0 244.14306:0 244.14487:0…	100.07219:352 100.07314:1099 100.07409:3152 100.07504:5399 100.07599:7032 100.07694:5484 100.07789:3119 100.07884:798 107.08136:395 107.08241:2332 107.08346:8259 107.08451:14863 107.08556:20258 107.08661:16447 107.08766:9647 107.08871:3318 107.08977:619 108.08679:850 108.08786:1483 108.08892:1798 108.08999:1588 108.09106:1003 109.09885:1225 109.09993:2526 109.10101:3368 109.10209:3116 109.10317:1…
35778	Coclaurine	8236	15.4343	15.6872	15.9621	286.142	631428	3.91778e+06		[M+H]+	M + 0			286.144	C17H19NO3	Benzylisoquinolines	LVVKXRQZSRUVPY-OAHLLOKOSA-N	Organoheterocyclic compounds	Isoquinolines and derivatives	Benzylisoquinolines	OC1=C(OC)C=C2C([C@@](CC3=CC=C(O)C=C3)([H])NCC2)=C1	430	TRUE	TRUE	TRUE		72.6	75.7	52	79.5	5.432	286.12367:0 286.12597:0 286.12826:0 286.13056:0 286.13285:5144 286.13515:30048 286.13744:116631 286.13974:230584 286.14203:345974 286.14433:321957 286.14662:199827 286.14892:89256 286.15121:23865 286.15351:5319 286.15597:2028 286.15827:29144 286.16056:26063 286.16286:29287 286.16515:31150 286.16745:25015 286.16974:13326 286.17204:0 286.17433:0 286.17663:0 286.17892:0 286.94264:0 286.94494:0 286.9…	100.07315:717 100.0741:2559 100.07505:4640 100.076:6287 100.07695:4940 100.07789:2766 100.07884:767 107.04461:697 107.04566:2436 107.04671:9116 107.04776:19807 107.04881:31324 107.04986:32583 107.05091:21436 107.05196:10651 107.05302:2949 107.05407:714 110.06822:817 110.06932:1383 110.07041:1755 110.07151:1718 110.0726:1271 110.0737:640 111.11385:689 111.11496:1651 111.11608:3633 111.11719:4527 1…
11514	Glutamic acid	3784	7.29137	7.3617	7.5846	148.06	68526376	1053205312		[M+H]+	M + 0		0.372	148.06	C5H9NO4	Glutamic acid and derivatives	WHUUTDBJXJRKMK-UHFFFAOYNA-N	Organic acids and derivatives	Carboxylic acids and derivatives	Amino acids, peptides, and analogues	C(CC(=O)O)C(C(=O)O)N	430	TRUE	TRUE	TRUE	99.8	72.6	93.5	100	89.4	53.6121	148.00324:0 148.00409:0 148.00495:0 148.0058:0 148.00665:9434 148.00751:27527 148.00836:84733 148.00922:220187 148.01007:369781 148.01092:454076 148.01178:335622 148.01263:188860 148.01349:47392 148.01434:0 148.01489:0 148.01574:0 148.0166:0 148.01745:0 148.04307:0 148.04393:0 148.04478:0 148.04564:0 148.04649:0 148.04734:0 148.0482:0 148.04905:0 148.04991:0 148.05076:0 148.05162:0 148.05247:0 14…	102.05032:12760 102.05129:43016 102.05227:154710 102.05325:473554 102.05423:820513 102.0552:1078741 102.05618:846899 102.05716:495460 102.05814:161729 102.05912:37723 102.06009:13428 103.05687:16031 103.05786:32615 103.05885:40257 103.05984:33987 103.06084:19211 117.427:19206 117.42821:29675 117.42942:33298 117.43062:27510 117.43183:15404 121.02306:15276 121.02432:47245 121.02559:154629 121.02685…
51074	Mirtazapine	11581	21.9731	22.1006	22.5223	266.172	9129980	62786636		[M+H]+	M + 0	found in higher mz's MsMs_51084		266.165	C17H19N3		RONZAEMNMFQXRA-UHFFFAOYSA-N	Organoheterocyclic compounds	Piperazinoazepines			430	TRUE	TRUE	TRUE		72.5	73.9	50	72.5	42.4219	266.03633:0 266.03839:0 266.04044:0 266.0425:0 266.04456:7675 266.04662:34192 266.04868:56498 266.05073:59097 266.05279:34910 266.05485:12891 266.05691:0 266.05896:0 266.06102:17933 266.06308:22731 266.06514:19432 266.0672:9879 266.06925:0 266.07131:0 266.07337:0 266.07543:0 266.14542:0 266.14748:0 266.14954:0 266.1516:0 266.15366:0 266.15571:0 266.15777:0 266.15983:0 266.16189:0 266.16378:243337…	136.38338:2764 136.38489:4621 136.3864:5085 136.38791:3849 136.38942:1846 167.40057:1653 167.40263:3547 167.40468:4568 167.40674:4065 167.40879:2469 266.1383:354 266.14242:8809 266.14654:4779 266.15065:4675 266.15478:5477 266.1589:19670 266.16302:64218 266.16714:116288 266.17125:161459 266.17537:136477 266.17949:82015 266.18361:31740 266.18773:7963 266.19185:1989 266.96376:1824 266.9679:3525 266.…
42782	Dioctylphthalate	9325	17.6935	17.7759	17.8169	391.28	2.3071e+06	16591384		[M+H]+	M + 0			391.284	C24H38O4		MQIUGAXCHLFZKX-UHFFFAOYSA-N	Benzenoids	Benzene and substituted derivatives	Benzoic acids and derivatives		430	TRUE	TRUE	TRUE		72.1	82.1	75	80.9	2.18788	391.08678:0 391.09044:0 391.09411:0 391.09778:0 391.10145:19593 391.10511:34598 391.10878:41259 391.11245:33675 391.11612:17643 391.11957:0 391.12324:0 391.12691:0 391.13058:0 391.20395:0 391.20762:0 391.21129:0 391.21496:0 391.21863:8044 391.2223:35604 391.22597:79302 391.22964:122903 391.23331:118314 391.23698:79228 391.24065:37425 391.24432:3468 391.24813:0 391.2518:0 391.25547:0 391.25914:0 3…	100.1501:699 100.15105:1465 100.152:1877 100.15295:1624 100.1539:920 108.22441:801 108.22548:1376 108.22655:1671 108.22762:1493 108.22869:935 111.04168:1236 111.04279:2479 111.0439:3343 111.04501:3214 111.04612:2196 111.04723:1015 120.07782:1263 120.07907:2576 120.08032:3684 120.08157:3803 120.08281:2787 120.08406:1365 121.02432:634 121.02559:1799 121.02685:3334 121.02811:4407 121.02937:4301 121.…
54491	Diethyl-phthalate	13303	25.1987	25.4764	25.6678	223.095	4895728	43181432		[M+H]+	M + 0			223.096	C12H14O4		FLKPEMZONWLCSK-UHFFFAOYSA-N	Benzenoids	Benzene and substituted derivatives	Benzoic acids and derivatives		430	TRUE	TRUE	TRUE		72.1	84.9	100	87.1	11.9203	222.99573:0 222.9973:0 222.99888:0 223.00046:0 223.00204:4724 223.00362:13085 223.0052:21980 223.00678:23895 223.00836:16555 223.00994:6024 223.01152:0 223.0131:0 223.01468:0 223.01626:0 223.04311:0 223.04469:0 223.04627:0 223.04785:0 223.04942:506 223.051:23047 223.05258:19695 223.05416:17169 223.05574:16282 223.0572:58502 223.05878:235609 223.06036:547460 223.06194:883239 223.06352:967276 223.0…	107.08245:732 107.0835:2223 107.08455:5506 107.0856:8394 107.08665:7796 107.0877:3838 107.08875:1832 107.0898:645 109.09885:1271 109.09993:2437 109.10101:3105 109.10209:2806 109.10317:1739 117.74867:1517 117.74988:2708 117.75109:3331 117.7523:2964 117.75352:1868 119.16087:2251 119.16211:3096 119.16334:3194 119.16458:2447 119.16581:1285 121.0243:1438 121.02556:6485 121.02683:13347 121.02809:20088 …
56861	Matrine	14573	27.7383	27.9249	28.22	249.184	1.31892e+06	19633628		[M+H]+	M + 0	found in higher mz's MsMs_56863	4.69	249.19	C15H24N2O	Matrine alkaloids	ZSBXGIUJOOQZMP-JLNYLFASSA-N	Alkaloids and derivatives	Lupin alkaloids	Matrine alkaloids	O=C1N2CC3CCCN4CCCC(C2CCC1)C43	430	TRUE	TRUE	TRUE	97.3	71.8	75.3	50	73.7	7.81303	249.16703:0 249.1689:0 249.17076:0 249.17263:0 249.17449:5493 249.17636:20368 249.17822:77544 249.18009:235848 249.18195:408634 249.18382:544556 249.18569:444000 249.18755:265703 249.18942:100059 249.19128:25551 249.19315:4441 249.19506:0 249.19693:0 249.19879:0 249.20066:0 250.17355:0 250.17543:0 250.1773:0 250.17918:0 250.18106:6327 250.18293:19448 250.18481:54380 250.18669:82895 250.18856:8514…	113.80212:642 113.80327:1220 113.80442:1536 113.80558:1359 113.80673:807 125.83253:605 125.83387:1218 125.83521:1634 125.83655:1569 125.83789:1066 161.08977:677 161.09171:2587 161.09365:5094 161.09559:7555 161.09753:6817 161.09947:4055 161.10141:1530 161.10335:129 249.16562:451 249.16935:921 249.17308:4120 249.17681:12917 249.18054:22079 249.18427:28322 249.188:21685 249.19174:12552 249.19547:406…
42149	alpha-Chaconine	9127	17.139	17.3933	17.6488	852.518	99704.2	606317		[M+H]+	M + 0		5.01	852.51	C45H73NO14	Steroidal saponins	TYNQWWGVEGFKRU-AJDPQWBVSA-N	Lipids and lipid-like molecules	Steroids and steroid derivatives	Steroidal glycosides	OCC9OC(OC6CC5=CCC4C(CCC3(C)(C4(CC2N1CC(C)CCC1C(C)C23)))C5(C)CC6)C(OC7OC(C)C(O)C(O)C7(O))C(O)C9(OC8OC(C)C(O)C(O)C8(O))	430	TRUE	TRUE	TRUE	99.2	71.8	75	100	82.1	2.503	852.42323:0 852.43504:0 852.44684:0 852.45864:0 852.47044:15875 852.48225:44751 852.49405:97074 852.50585:153506 852.51766:163237 852.52946:106450 852.54126:49944 852.55307:8866 852.56078:0 852.57259:0 852.58439:0 852.5962:0 853.42318:0 853.435:0 853.44682:0 853.45865:0 853.47047:0 853.48229:30808 853.49412:73591 853.50594:120469 853.51777:117326 853.52959:71268 853.54142:29684 853.55324:9419 853…	107.30455:1069 107.3056:2046 107.30666:2505 107.30771:2115 107.30877:1172 111.99889:1413 112.00001:2562 112.00113:2894 112.00226:2165 112.00338:967 128.41517:1036 128.41655:2054 128.41793:2700 128.41931:2609 128.42069:1878 134.84665:1269 134.84814:2034 134.84962:2315 134.85111:1979 134.85259:1245 145.28627:1282 145.28793:2240 145.28959:2782 145.29125:2594 145.29291:1777 189.17083:1223 189.1733:19…
36869	Biotin	8357	15.6657	15.9213	16.0469	245.095	867411	5.52816e+06		[M+H]+	M + 0	similar chromatogram in higher mz_36897		245.095	C10H16N2O3S		YBJHBAHKTGYVGT-UHFFFAOYNA-N	Organoheterocyclic compounds	Biotin and derivatives			430	TRUE	TRUE	TRUE		71.7	74.7	60	80.5	6.86242	245.07902:0 245.08084:0 245.08266:0 245.08448:0 245.0863:6489 245.08812:26238 245.08994:99594 245.09176:209991 245.09358:328991 245.0954:338925 245.09722:222977 245.09904:111887 245.10086:30936 245.10268:6758 245.10458:0 245.1064:0 245.10822:0 245.11004:0 245.16282:0 245.16464:0 245.16646:0 245.16828:0 245.1701:8754 245.17192:21551 245.17374:30832 245.17556:29273 245.17738:18025 245.1792:0 245.18…	115.03482:222 115.03599:796 115.03716:1796 115.03833:3776 115.0395:3967 115.04067:2473 115.04184:1165 115.04302:455 117.0778:826 117.079:1342 117.08021:1562 117.08141:1361 117.08261:865 132.41622:714 132.41767:1418 132.41911:1918 132.42056:1869 132.422:1292 132.42345:562 156.75589:716 156.75775:1440 156.75961:1871 156.76148:1752 156.76334:1212 202.06089:841 202.06362:1362 202.06634:1674 202.06907…
44325	Triciribine	9540	17.8009	18.1908	18.3791	321.13	2.68576e+06	20699878		[M+H]+	M + 0			321.131	C13H16N6O4		HOGVTUZUJGHKPL-UHFFFAOYSA-N	Organic oxygen compounds	Organooxygen compounds	Carbohydrates and carbohydrate conjugates		430	TRUE	TRUE	TRUE		71.4	17.1	66.7	68.3	11.4435	321.10538:0 321.10811:0 321.11084:0 321.11357:0 321.1163:3411 321.11903:37926 321.12176:183760 321.12448:556458 321.12721:950774 321.12994:1206293 321.13267:919431 321.1354:534623 321.13813:180283 321.14086:49719 321.14359:9341 321.14657:0 321.1493:0 321.15203:0 321.15476:0 321.20662:0 321.20935:0 321.21208:0 321.21481:0 321.21754:7638 321.22027:23133 321.223:56328 321.22573:86777 321.22846:71424…	100.11874:886 100.11969:1491 100.12064:1797 100.12159:1613 100.12254:1043 105.7911:527 105.79213:1265 105.79317:1746 105.7942:1651 105.79523:1068 109.09886:1192 109.09994:2111 109.10102:2550 109.1021:2133 109.10318:1139 121.09886:1154 121.10012:1929 121.10139:2176 121.10265:1735 121.10391:941 123.07672:686 123.07802:1335 123.07931:1985 123.08061:2248 123.0819:1882 123.0832:1086 133.09805:1077 133…
20021	Ceranib-2	6663	12.6061	12.7977	12.9091	382.137	30947598	158062176		[M+H]+	M + 0			382.144	C25H19NO3							430	TRUE	TRUE	TRUE		71.2	78.1	50	72.9	77.6206	381.90659:0 381.91013:0 381.91367:0 381.91721:0 381.92075:22743 381.92429:56692 381.92783:130027 381.93137:131846 381.93491:83903 381.93845:32751 381.94212:0 381.94566:0 381.9492:0 381.95274:0 382.09791:0 382.10145:0 382.105:0 382.10854:0 382.11208:0 382.11562:55117 382.11916:151981 382.12271:686360 382.12625:2573911 382.12979:7192118 382.13333:12158795 382.13687:15201876 382.14042:11487362 382.1…	116.10235:9779 116.10354:20998 116.10472:27671 116.10591:25433 116.1071:16472 118.05344:12730 118.05465:21281 118.05587:24090 118.05709:19724 118.0583:11305 120.07661:9491 120.07786:34898 120.07911:79684 120.08035:126983 120.0816:130925 120.08285:84468 120.0841:39676 120.08535:9120 136.07123:10134 136.07274:23106 136.07424:34629 136.07575:36527 136.07725:27389 136.07876:13720 148.05741:18529 148.…
33181	Methiocarb-sulfoxide	7961	15.0167	15.1631	15.309	242.092	2.52452e+06	16830560		[M+H]+	M + 0	similar chromatogram in higher mz_33205; similar chromatogram in higher mz_33218; similar chromatogram in higher mz_33248; similar chromatogram in higher mz_33277; similar chromatogram in higher mz_33278; similar chromatogram in higher mz_33322; similar chromatogram in higher mz_33326; found in higher mz's MsMs_33195; found in higher mz's MsMs_33190		242.085	C11H15NO3S	Phenyl methylcarbamates	FNCMBMZOZQAWJA-UHFFFAOYNA-N	Benzenoids	Benzene and substituted derivatives	Phenyl methylcarbamates	CN=C(O)OC1=CC(C)=C(C(C)=C1)S(C)=O	430	TRUE	TRUE	TRUE		71	50.9	50	66.1	38.4231	242.06868:0 242.07047:0 242.07225:0 242.07404:0 242.07583:10388 242.07761:32261 242.0794:52176 242.08118:59411 242.08297:44944 242.0847:60831 242.08649:192762 242.08828:532093 242.09006:893198 242.09185:1095934 242.09364:807636 242.09542:451684 242.09721:139609 242.09899:41311 242.10078:22431 242.10257:17629 242.1044:49962 242.10619:1949 242.10798:0 242.10976:0 242.11155:0 242.11334:0 242.17945:0…	102.08936:671 102.09034:1221 102.09132:1496 102.0923:1271 102.09328:700 119.0832:828 119.08444:1465 119.08567:1643 119.0869:1216 119.08813:528 121.03821:1014 121.03948:1593 121.04074:1829 121.042:1574 121.04327:971 131.05679:990 131.05821:1820 131.05963:2350 131.06106:2221 131.06248:1535 131.0639:734 140.63587:766 140.63745:1322 140.63903:1637 140.64061:1484 140.64219:947 146.1119:552 146.11357:1…
37550	Cybutryne	8467	15.8376	16.1289	16.4219	254.136	6.18456e+06	41424236		[M+H]+	M + 0			254.143	C11H19N5S		HDHLIWCXDDZUFH-UHFFFAOYSA-N	Organoheterocyclic compounds	Triazines	1,3,5-triazines		430	TRUE	TRUE	TRUE		71	75	50	70.6	66.1841	254.00902:0 254.01094:0 254.01286:0 254.01478:0 254.0167:17572 254.01862:31044 254.02054:35906 254.02246:28658 254.02438:15618 254.0263:0 254.02822:0 254.03014:0 254.03206:0 254.03398:0 254.0359:0 254.03782:0 254.03974:0 254.04166:11290 254.04358:24666 254.0455:49802 254.04742:64892 254.04934:33919 254.05126:17604 254.05318:4868 254.0551:0 254.05702:0 254.05894:0 254.06086:0 254.08967:0 254.09159…	101.02266:1004 101.02362:1611 101.02458:1778 101.02555:1369 101.02651:681 112.04724:570 112.04836:1381 112.04949:2333 112.05061:4017 112.05174:2383 112.05286:1403 112.05399:520 132.0054:85 132.00683:1106 132.00827:3799 132.00971:6869 132.01115:9409 132.01259:7894 132.01403:4775 132.01546:1790 132.0169:423 134.09243:724 134.0939:1761 134.09537:2667 134.09685:2790 134.09832:2038 134.09979:975 141.0…
47654	Benzidine	10213	19.1109	19.4664	19.8693	185.114	403950720	3107094272		[M+H]+	M + 0	found in higher mz's MsMs_47576		185.107	C12H12N2		HFACYLZERDEVSX-UHFFFAOYSA-N	Benzenoids	Benzene and substituted derivatives	Biphenyls and derivatives		430	TRUE	TRUE	TRUE		70.9	70.6	66.7	72.7	3151.54	185.03077:0 185.03196:0 185.03316:0 185.03435:0 185.03554:3817 185.03674:63468 185.03793:300688 185.03912:323441 185.04032:174259 185.04151:0 185.04271:0 185.0439:0 185.04509:222426 185.04629:817005 185.04748:1431510 185.04867:1429680 185.04987:977991 185.05106:582449 185.05226:375127 185.05345:26389 185.05464:0 185.05584:0 185.05703:0 185.05822:0 185.0821:0 185.0833:0 185.08449:0 185.08568:0 185…	120.3278:4048 120.32905:6957 120.3303:8075 120.33156:6560 120.33281:3413 143.02112:3289 143.02274:7422 143.02436:11315 143.02598:12211 143.02761:9149 143.02923:4215 168.99772:1854 168.9998:4667 169.00188:9230 169.00397:17192 169.00605:12539 169.00814:8813 169.01022:4250 170.0717:3930 170.07381:7073 170.07591:8385 170.07801:6967 170.08012:3917 184.10761:4397 184.10998:8491 184.11235:11008 184.1147…
50263	2-Amino-3-methyl-imidazo[4,5-f]quinoline (IQ)	11251	21.3155	21.4639	21.5882	199.096	3.22752e+06	24570990		[M+H]+	M + 0			199.098	C11H10N4		ARZWATDYIYAUTA-UHFFFAOYSA-N	Organoheterocyclic compounds	Quinolines and derivatives			430	TRUE	TRUE	TRUE		70.9	79.6	75	82.7	31.9538	199.02453:0 199.02587:0 199.0272:0 199.02853:0 199.02986:3469 199.03119:10427 199.03252:39687 199.03385:114831 199.03519:194098 199.03652:247299 199.03785:191167 199.03918:111943 199.04051:37243 199.04184:7834 199.04319:0 199.04452:0 199.04585:0 199.04719:0 199.07915:0 199.08048:0 199.08181:0 199.08315:0 199.08448:0 199.08581:0 199.08714:0 199.08848:0 199.08981:0 199.09111:64887 199.09244:250166 …	105.03053:419 105.03155:2146 105.03257:4132 105.03359:5825 105.03461:4790 105.03563:2801 105.03665:966 105.03767:417 105.06831:760 105.06933:1584 105.07035:1984 105.07137:1615 105.0724:805 107.04778:1016 107.04883:1525 107.04988:1695 107.05093:1383 107.05198:768 107.08245:529 107.0835:1260 107.08456:1878 107.08561:1985 107.08666:1503 107.08771:751 111.0772:519 111.07831:1420 111.07942:2569 111.08…
27993	Laetanine	7477	14.0479	14.2532	14.5595	314.137	3.3901e+06	21904016		[M+H]+	M + 0	similar chromatogram in higher mz_28027; similar chromatogram in higher mz_28092	4.91	314.14	C18H19NO4	Aporphines	URQAEFLEDPPPFX-LBPRGKRZSA-N	Alkaloids and derivatives	Aporphines		OC=1C=C2C=3C(OC)=C(O)C=C4C3C(NCC4)CC2=CC1OC	430	TRUE	TRUE	TRUE	99.6	70.9	88.2	100	86.6	22.0057	314.10582:0 314.10846:0 314.1111:0 314.11374:0 314.11638:3445 314.11902:23659 314.12166:47727 314.1243:51919 314.12694:71020 314.12958:216913 314.13222:702490 314.13486:1297480 314.1375:1834840 314.14014:1589241 314.14278:965760 314.14542:391310 314.14806:104127 314.1507:31215 314.15335:23426 314.15599:11668 314.1586:0 314.16124:0 314.16389:0 314.16653:0 314.16917:0 314.17181:8575 314.17445:14796…	110.05836:1574 110.05946:2643 110.06055:3120 110.06165:2707 110.06274:1686 135.89076:1937 135.89226:2827 135.89376:3078 135.89527:2485 135.89677:1387 157.09147:946 157.09333:2894 157.0952:5458 157.09707:7159 157.09894:6838 157.1008:4748 157.10267:2278 158.05947:1462 158.06135:2543 158.06324:3070 158.06512:2621 158.06701:1492 165.06307:1267 165.06508:3099 165.06709:5480 165.0691:6887 165.07111:625…
31253	Chlorogenic Acid	7763	14.5405	14.7865	15.309	355.102	9727258	116793656		[M+H]+	M + 0			355.102	C16H18O9		CWVRJTMFETXNAD-JUHZACGLSA-N	Organic oxygen compounds	Organooxygen compounds	Alcohols and polyols		430	TRUE	TRUE	TRUE		70.8	83	75	83.7	22.8137	354.90259:0 354.90576:0 354.90893:0 354.9121:0 354.91527:16016 354.91845:26876 354.92162:30366 354.92479:23254 354.92796:11233 354.93215:0 354.93532:0 354.93849:0 354.94166:0 355.04316:0 355.04633:0 355.0495:0 355.05267:0 355.05585:9253 355.05902:32215 355.06219:133770 355.06536:325397 355.06854:503467 355.07171:484896 355.07488:351628 355.07806:167084 355.08123:9640 355.08319:0 355.08636:18773 3…	107.04673:754 107.04778:1853 107.04883:2934 107.04988:3248 107.05093:2585 107.05198:1444 107.05303:498 117.02962:997 117.03082:4289 117.03202:8210 117.03322:11928 117.03442:10742 117.03562:6612 117.03682:2803 117.03802:564 120.07782:549 120.07906:1752 120.08031:2907 120.08156:3140 120.08281:2245 120.08406:977 132.09741:598 132.09885:1803 132.10029:3264 132.10173:4116 132.10317:3737 132.10461:2400…
29935	2,3-dihydro-1H-carbazol-4(9H)-one	7642	14.233	14.5595	14.8498	186.091	5322290	35382320		[M+H]+	M + 0		4.51	186.09	C12H11NO	Carbazoles	DSXKDTZEIWTHRO-UHFFFAOYSA-N	Organoheterocyclic compounds	Indoles and derivatives	Carbazoles	O=C1C=2C=3C=CC=CC3NC2CCC1	430	TRUE	TRUE	TRUE	99.5	70.6	75.2	50	79.1	33.6665	186.07981:0 186.08102:0 186.08222:0 186.08342:0 186.08463:33888 186.08583:64462 186.08703:220550 186.08824:733911 186.08944:1423012 186.09065:2125346 186.09185:1989327 186.09305:1230858 186.09426:520098 186.09546:106110 186.09666:31711 186.09761:0 186.09881:0 186.10001:0 186.10122:0 186.10242:0 186.10362:0 186.10483:0 186.10603:0 187.08629:0 187.0875:0 187.08872:0 187.08993:0 187.09114:39014 187.…	130.06076:1854 130.06216:5617 130.06357:10334 130.06498:14027 130.06638:10732 130.06779:5822 130.0692:987 142.08167:2111 142.08327:5054 142.08488:7937 142.08649:8821 142.08809:7050 142.0897:3923 142.09131:1385 147.78271:2189 147.78441:3520 147.78612:4092 147.78782:3513 147.78952:2082 169.12906:2092 169.13115:3846 169.13323:4522 169.13532:3727 169.13741:2140 176.84532:3379 176.84755:4536 176.84979…
49673	Folic acid	10976	20.5982	20.9344	21.2737	442.147	620037	4.10754e+06		[M+H]+	M + 0		2.478	442.147	C19H19N7O6	Glutamic acid and derivatives	OVBPIULPVIDEAO-LBPRGKRZSA-N	Organic acids and derivatives	Carboxylic acids and derivatives	Amino acids, peptides, and analogues	C1=CC(=CC=C1C(=O)N[C@@H](CCC(=O)O)C(=O)O)NCC2=CN=C3C(=N2)C(=O)NC(=N3)N	430	TRUE	TRUE	TRUE	98.3	70.5	88.6	66.7	83.9	7.5792	442.10706:0 442.11147:0 442.11588:0 442.12029:0 442.12469:0 442.1291:11759 442.13351:51385 442.13792:143979 442.14233:243099 442.14674:301299 442.15115:227242 442.15556:131660 442.15996:44837 442.16437:11705 442.16878:306 442.17349:0 442.1779:0 442.18231:0 442.18672:0 443.11856:0 443.12299:0 443.12741:0 443.13183:0 443.13626:8321 443.14068:16765 443.1451:32237 443.14953:38566 443.15395:15707 443.…	251.07936:714 251.08314:1997 251.08691:3190 251.09068:3416 251.09446:2492 251.09823:1130 252.08606:883 252.08985:1800 252.09365:2555 252.09745:2669 252.10124:2059 252.10504:1092 280.47036:1069 280.47481:1757 280.47927:2022 280.48372:1709 280.48818:1031 295.06123:1292 295.06603:6376 295.07084:13794 295.07565:21785 295.08046:22197 295.08526:14506 295.09007:7231 295.09488:2240 295.09969:657 296.0693…
29805	4-Hydroxycoumarin	7631	14.3976	14.5405	14.7039	163.049	16704493	185245424		[M+H]+	M + 0	similar chromatogram in higher mz_29811; similar chromatogram in higher mz_29813; similar chromatogram in higher mz_29815; similar chromatogram in higher mz_29855	3.79	163.054	C9H6O3	4-hydroxycoumarins	VXIXUWQIVKSKSA-UHFFFAOYSA-N	Phenylpropanoids and polyketides	Coumarins and derivatives	Hydroxycoumarins	O=C1OC=2C=CC=CC2C(O)=C1	430	TRUE	TRUE	TRUE	99.4	70.3	75.5	50	75.9	13.1524	162.98828:0 162.98926:0 162.99025:0 162.99124:0 162.99222:21771 162.99321:44933 162.9942:63852 162.99519:62079 162.99617:44556 162.99716:28807 162.99846:0 162.99944:0 163.00043:0 163.00142:0 163.02807:0 163.02905:0 163.03004:0 163.03103:0 163.03201:2027 163.033:35093 163.03399:61151 163.03498:154004 163.03596:469265 163.03695:1340856 163.03794:2283352 163.03892:2954022 163.03991:2260818 163.0409:…	105.03053:2079 105.03155:6576 105.03257:13055 105.03359:17195 105.03461:16003 105.03563:10627 105.03665:4900 133.02235:2290 133.0238:12398 133.02526:41710 133.02671:75268 133.02817:103354 133.02962:85207 133.03108:50498 133.03253:18598 133.03399:4309 133.03544:407 134.02765:2153 134.02912:5780 134.03059:9501 134.03206:10593 134.03353:8120 134.03501:3912 135.03843:3569 135.03992:17947 135.04141:49…
58191	1-Palmitoyl-sn-glycero-3-phosphocholine	15361	29.0794	29.4024	29.7867	496.338	12494866	290974112		[M+H]+	M + 0			496.34	C24H50NO7P	1-acyl-sn-glycero-3-phosphocholines	ASWBNKHCZGQVJV-HSZRJFAPSA-N	Lipids and lipid-like molecules	Glycerophospholipids	Glycerophosphocholines	O=C(OCC(O)COP(=O)([O-])OCC[N+](C)(C)C)CCCCCCCCCCCCCCC	430	TRUE	TRUE	TRUE		70.2	64.4	44.4	75.4	22.1094	496.28042:0 496.28567:0 496.29091:0 496.29615:0 496.30139:9094 496.30664:69968 496.31188:85274 496.31712:207368 496.32237:747177 496.32761:2323735 496.33285:4090188 496.3381:5514679 496.34334:4508321 496.34859:2690927 496.35383:1000863 496.35907:273198 496.36432:91416 496.36956:74773 496.37481:35373 496.37976:0 496.385:0 496.39024:0 496.39549:0 497.29352:0 497.29878:0 497.30404:0 497.3093:0 497.3…	104.10058:1468 104.10159:3604 104.10259:4495 104.1036:14827 104.10461:55483 104.10562:123629 104.10662:197015 104.10763:209272 104.10864:139642 104.10965:70632 104.11065:20247 104.11166:5824 104.11267:3445 104.11368:1082 124.99337:1696 124.99469:3613 124.99602:14447 124.99735:40892 124.99867:69226 125:85503 125.00132:62899 125.00265:34923 125.00397:10312 125.0053:2580 125.97723:3212 125.97857:549…
52667	3-Indolepropionic acid	12372	23.1316	23.6291	24.0979	190.086	3358114	26332116		[M+H]+	M + 0			190.086	C11H11NO2		GOLXRNDWAUTYKT-UHFFFAOYSA-N	Organoheterocyclic compounds	Indoles and derivatives	Indolyl carboxylic acids and derivatives		430	TRUE	TRUE	TRUE		70.1	83.9	66.7	82.7	6.32246	190.04034:0 190.04158:0 190.04282:0 190.04406:0 190.04531:9200 190.04655:19613 190.04779:37028 190.04903:50611 190.05028:39708 190.05152:17626 190.05276:6948 190.05405:0 190.05529:0 190.05653:0 190.05777:0 190.0702:0 190.07144:0 190.07268:0 190.07393:0 190.07517:4006 190.07641:11633 190.07765:11674 190.0789:24789 190.08014:32707 190.08138:95827 190.08263:335587 190.08387:740731 190.08511:1179660 …	101.05636:695 101.05733:2823 101.05829:7536 101.05925:12637 101.06022:15001 101.06118:10689 101.06214:5723 101.06311:1528 101.06407:140 102.06099:397 102.06197:1242 102.06294:1967 102.06392:2019 102.0649:1363 102.06588:514 103.03602:508 103.03701:1377 103.03801:3184 103.039:4553 103.03999:3799 103.04098:2150 103.04197:706 103.0509:138 103.05189:1499 103.05289:3976 103.05388:6655 103.05487:7078 10…
49397	Indoleacetic acid	10844	20.4083	20.6831	21.0191	176.071	20681054	150556832		[M+H]+	M + 0			176.071	C10H9NO2		SEOVTRFCIGRIMH-UHFFFAOYSA-N	Organoheterocyclic compounds	Indoles and derivatives	Indolyl carboxylic acids and derivatives		430	TRUE	TRUE	TRUE		69.9	86.9	100	87.1	55.4073	175.99897:0 176.00008:0 176.00119:0 176.00229:0 176.0034:8824 176.00451:56211 176.00562:101945 176.00672:131790 176.00783:100991 176.00894:59298 176.01005:26603 176.01115:4397 176.01329:0 176.0144:0 176.01551:0 176.01662:0 176.04763:0 176.04874:0 176.04984:0 176.05095:0 176.05206:0 176.05317:0 176.05427:0 176.05538:0 176.05649:0 176.05758:0 176.05869:0 176.05979:0 176.0609:8560 176.06201:37922 17…	101.33634:797 101.33731:1369 101.33828:1616 101.33925:1329 101.34021:688 103.04997:478 103.05096:1506 103.05195:5713 103.05294:12923 103.05393:20740 103.05493:22393 103.05592:14922 103.05691:7455 103.0579:1768 103.0589:53 104.05529:605 104.05629:1377 104.0573:2089 104.05831:2251 104.05931:1720 104.06032:843 105.0683:872 105.06932:1677 105.07034:2057 105.07136:1761 105.07239:1073 107.0821:467 107.…
3184	3-hydroxy-1,2-dimethylpyridin-4(1H)-one	1367	2.50798	2.65446	2.90916	140.068	149831856	2969879040		[M+H]+	M + 0		3.22	140.07	C7H9NO2	Methylpyridines	TZXKOCQBRNJULO-UHFFFAOYSA-N	Organoheterocyclic compounds	Pyridines and derivatives	Methylpyridines	O=C1C=CN(C(=C1O)C)C	430	TRUE	TRUE	TRUE	100	69.6	75	100	83.3	279.242	140.01334:0 140.01413:0 140.01491:0 140.0157:0 140.01648:0 140.01727:20703 140.01805:155048 140.01884:242504 140.01963:219226 140.02041:91709 140.0212:0 140.02198:0 140.02277:0 140.02355:109537 140.02434:295919 140.02513:426278 140.02591:348752 140.0267:231818 140.02748:126543 140.02827:2833 140.02905:0 140.02984:0 140.03063:0 140.03141:0 140.03534:0 140.03613:0 140.03691:0 140.0377:0 140.03848:0…	114.08474:7026 114.0859:42944 114.08705:113094 114.08821:189354 114.08937:213330 114.09052:142824 114.09168:68957 114.09283:12109 140.05875:15296 140.06032:24347 140.06189:87607 140.06346:335684 140.06503:1012000 140.06661:1728844 140.06818:2221235 140.06975:1705366 140.07132:992955 140.0729:323032 140.07447:82415 140.07604:25645 140.0776:26590 140.07917:21294 141.0671:21967 141.06869:66136 141.0…
42535	Tinidazole	9237	17.3509	17.6048	18.2531	248.07	118112360	1059766784		[M+H]+	M + 0	similar chromatogram in higher mz_42536; similar chromatogram in higher mz_42539; similar chromatogram in higher mz_42547; similar chromatogram in higher mz_42551; similar chromatogram in higher mz_42554; similar chromatogram in higher mz_42558; similar chromatogram in higher mz_42559		248.07	C8H13N3O4S		HJLSLZFTEKNLFI-UHFFFAOYSA-N	Organoheterocyclic compounds	Azoles	Imidazoles	CCS(=O)(=O)CCN1C(C)=NC=C1[N+]([O-])=O	430	TRUE	TRUE	TRUE		69.6	73.1	62.5	79.7	2286.77	247.94039:0 247.94224:0 247.94409:0 247.94594:0 247.94779:6014 247.94964:75386 247.9515:126086 247.95335:201260 247.9552:321059 247.95705:430280 247.9589:349882 247.96075:173881 247.9626:0 247.96446:0 247.96631:0 247.96816:0 247.97001:0 247.97186:0 247.97371:0 247.97557:0 247.97742:0 247.97927:0 247.98112:0 247.98297:0 247.98483:0 247.98668:0 247.98853:0 247.99038:0 247.99223:0 247.99408:0 247.99…	109.074:1594 109.07508:2860 109.07616:3472 109.07724:3061 109.07832:1967 110.08027:946 110.08136:2973 110.08246:6030 110.08355:9162 110.08465:8821 110.08575:5473 110.08684:2362 110.08794:924 113.50794:1810 113.50908:2622 113.51023:2764 113.51138:2153 113.51252:1175 114.0882:942 114.08936:2247 114.09051:3480 114.09167:3692 114.09283:2676 114.09398:1164 114.16221:1364 114.16336:2297 114.16452:2715 …
48624	Quinine	10454	19.8047	19.9308	20.057	325.199	8.04244e+06	79980440		[M+H]+	M + 0	similar chromatogram in higher mz_48646	4.71	325.195	C20H24N2O2	Cinchona alkaloids	LOUPRKONTZGTKE-VOMFEXJBSA-N	Alkaloids and derivatives	Cinchona alkaloids		OC(C=1C=CN=C2C=CC(OC)=CC21)C3N4CCC(C3)C(C=C)C4	430	TRUE	TRUE	TRUE	98.8	69.4	75	100	81.8	31.9602	324.96832:0 324.9711:0 324.97388:0 324.97665:0 324.97943:16795 324.98221:27606 324.98499:31339 324.98777:25375 324.99055:14957 324.99332:0 324.9961:0 324.99888:0 325.00166:0 325.01277:0 325.01555:0 325.01833:0 325.02111:0 325.02389:11532 325.02667:20665 325.02944:23783 325.03222:18648 325.035:9951 325.03778:0 325.04056:0 325.04334:0 325.04612:0 325.09615:0 325.09892:0 325.1017:0 325.10448:0 325.1…	114.54842:1138 114.54958:2066 114.55074:2588 114.55191:2305 114.55307:1377 125.59458:1164 125.59592:2193 125.59725:2898 125.59859:2861 125.59992:2092 125.60126:1048 127.2269:1028 127.22826:2008 127.22962:2598 127.23098:2359 127.23235:1452 185.09478:1519 185.09717:2425 185.09956:2648 185.10194:2034 185.10433:992 189.98778:1959 189.99026:2675 189.99274:2802 189.99523:2304 189.99771:1467 196.62418:1…
51477	Hirsuteine	11778	22.3558	22.4795	22.7891	367.208	4.11498e+06	38726512		[M+H]+	M + 0		6.04	367.2	C22H26N2O3	Corynanthean-type alkaloids	TZUGIFAYWNNSAO-AZQGJTAVSA-N	Alkaloids and derivatives	Corynanthean-type alkaloids		O=C(OC)C(=COC)C1CC2C=3NC=4C=CC=CC4C3CCN2CC1C=C	430	TRUE	TRUE	TRUE	98.7	69.4	75	100	75.7	12.8275	367.17101:0 367.17434:0 367.17768:0 367.18102:0 367.18435:3541 367.18769:29030 367.19103:29303 367.19436:72705 367.1977:292918 367.20104:934266 367.20437:1626402 367.20771:2133201 367.21105:1675662 367.21438:989870 367.21772:350324 367.22106:99730 367.22439:27464 367.22773:9544 367.23163:0 367.23497:0 367.23831:0 367.24164:0 367.24498:71817 367.24832:252602 367.25166:454574 367.25499:652527 367.2…	116.73972:1505 116.74092:2973 116.74212:3926 116.74331:3634 116.74451:2286 142.04312:1588 142.04473:3783 142.04633:7986 142.04794:9379 142.04955:4995 142.05115:2639 142.05276:885 149.01725:1045 149.01898:2888 149.0207:6844 149.02243:10800 149.02415:10650 149.02588:6879 149.0276:2371 149.02933:729 152.44646:1542 152.44824:2905 152.45003:3774 152.45181:3641 152.4536:2556 179.16978:1766 179.17205:31…
57483	Stearamide	14998	27.9889	28.7311	29.3231	284.294	70706920	2089320960		[M+H]+	M + 0	similar chromatogram in higher mz_57488; similar chromatogram in higher mz_57507; found in higher mz's MsMs_57507; found in higher mz's MsMs_57506		284.295	C18H37NO		LYRFLYHAGKPMFH-UHFFFAOYSA-N	Organic acids and derivatives	Carboximidic acids and derivatives	Carboximidic acids		430	TRUE	TRUE	TRUE		69.3	75	100	84.2	1381382	284.14218:0 284.14445:0 284.14672:0 284.14899:0 284.15126:21640 284.15353:113910 284.1558:183917 284.15808:232839 284.16035:173931 284.16262:90833 284.16489:0 284.16702:0 284.16929:0 284.17157:0 284.17384:0 284.17611:0 284.17838:0 284.18065:11708 284.18292:34538 284.1852:96538 284.18747:165229 284.18974:227953 284.19201:200155 284.19428:121256 284.19656:48984 284.19883:10374 284.20115:0 284.20342…	100.35287:12177 100.35382:20371 100.35477:22824 100.35573:18042 100.35668:9503 101.74977:11101 101.75074:20341 101.75171:23362 101.75269:17917 101.75366:8467 102.0876:8018 102.08858:14260 102.08956:47991 102.09054:89968 102.09151:127293 102.09249:108318 102.09347:63142 102.09445:21089 102.09543:526 112.02024:13043 112.02137:20755 112.02249:24578 112.02362:21495 112.02474:12883 116.10353:6166 116.…
37706	RUTOSIDE	8489	16.0254	16.1689	16.3166	611.155	2.20203e+06	15227877		[M+H]+	M + 0			611.161	C27H30O16		IKGXIBQEEMLURG-NVPNHPEKSA-N	Phenylpropanoids and polyketides	Flavonoids	Flavonoid glycosides		430	TRUE	TRUE	TRUE		69.3	78	58.3	77.2	9.34978	611.09805:0 611.10521:0 611.11238:0 611.11954:0 611.1267:3100 611.13387:273830 611.14103:748155 611.1482:1244458 611.15536:1446974 611.16253:1120096 611.16969:719801 611.17686:396216 611.18402:213818 611.19119:60666 611.19835:0 611.21218:0 611.21935:0 611.22652:0 611.23368:0 611.29101:0 611.29818:0 611.30535:0 611.31251:0 611.31968:16678 611.32685:47588 611.33402:82540 611.34119:111644 611.34835:…	129.051:1965 129.05239:4653 129.05378:7171 129.05517:7594 129.05656:5563 129.05795:2622 129.09967:2605 129.10106:4269 129.10246:4880 129.10385:3941 129.10524:2076 130.23818:2183 130.23959:3480 130.241:4178 130.24241:3749 130.24382:2403 145.04574:1855 145.0474:3472 145.04905:4655 145.05071:4773 145.05237:3802 145.05402:2302 153.68932:2537 153.69112:3867 153.69293:4116 153.69474:3143 153.69655:1593…
12830	Nicotinic acid	5024	9.22653	9.75213	9.79983	124.039	10730081	234290960		[M+H]+	M + 0			124.039	C6H5NO2		PVNIIMVLHYAWGP-UHFFFAOYSA-N	Organoheterocyclic compounds	Pyridines and derivatives	Pyridinecarboxylic acids and derivatives	OC(=O)C1=CN=CC=C1	430	TRUE	TRUE	TRUE		69	84.6	100	86.3	103.691	123.99686:0 123.99752:0 123.99817:0 123.99883:0 123.99948:9018 124.00014:22979 124.00079:38580 124.00145:47161 124.0021:43461 124.00276:29797 124.00341:14186 124.00404:0 124.0047:0 124.00535:0 124.00601:0 124.03089:0 124.03155:0 124.0322:0 124.03286:0 124.03351:8137 124.03417:26320 124.03482:35423 124.03548:58646 124.03614:62031 124.03679:173538 124.03745:636332 124.0381:1470011 124.03876:2371674…	105.02952:1299 105.03054:2583 105.03156:8727 105.03258:15507 105.03361:20740 105.03463:16459 105.03565:9441 105.03667:3017 105.03769:1326 107.08245:1379 107.0835:3693 107.08456:6782 107.08561:8489 107.08666:7481 107.08771:4548 107.08876:1715 116.41263:1652 116.41383:3066 116.41502:3647 116.41621:3045 116.4174:1728 123.03917:996 123.04047:2305 123.04176:4683 123.04306:9744 123.04435:12954 123.0456…
51947	Tetrahydroalstonine	11929	22.648	22.7666	22.9174	353.172	2.65724e+06	18013472		[M+H]+	M + 0		5.6	353.18	C21H24N2O3	Yohimbine alkaloids	GRTOGORTSDXSFK-DLLGKBFGSA-N	Alkaloids and derivatives	Yohimbine alkaloids		O=C(OC)C1=COC(C)C2CN3CCC=4C=5C=CC=CC5NC4C3CC12	430	TRUE	TRUE	TRUE	98.5	69	80	50	69.8	18.9048	353.02371:0 353.02686:0 353.03:0 353.03315:0 353.03629:4618 353.03944:14667 353.04258:32175 353.04573:51256 353.04887:53174 353.05202:34167 353.05517:15411 353.05831:3986 353.06146:0 353.06461:0 353.06775:0 353.0709:0 353.14327:0 353.14641:0 353.14956:0 353.15271:0 353.15586:8216 353.159:43316 353.16215:179553 353.1653:534128 353.16844:910763 353.17159:1161742 353.17474:890471 353.17789:520038 35…	100.42346:695 100.42442:1470 100.42537:1985 100.42633:1849 100.42728:1139 125.76429:743 125.76563:1297 125.76696:1595 125.7683:1453 125.76964:950 171.11349:880 171.11562:1479 171.11774:1705 171.11986:1409 171.12199:793 176.07612:542 176.07833:1627 176.08055:2667 176.08276:2871 176.08498:2124 176.0872:1033 178.0672:1162 178.06945:1927 178.0717:2164 178.07396:1640 178.07621:744 212.9243:887 212.927…
37679	Di(2-methoxyethyl) phthalate	8489	16.0254	16.1689	16.295	283.114	3.2201e+06	22243698		[M+H]+	M + 0	similar chromatogram in higher mz_37720	14.927	283.118	C14H18O6	Benzoic acid esters	HSUIVCLOAAJSRE-UHFFFAOYSA-N	Benzenoids	Benzene and substituted derivatives	Benzoic acids and derivatives	COCCOC(=O)C1=C(C=CC=C1)C(=O)OCCOC	430	TRUE	TRUE	TRUE	100	68.8	72.2	50	75.4	19.2995	283.01212:0 283.01437:0 283.01663:0 283.01889:0 283.02115:7411 283.02341:23083 283.02566:54987 283.02792:90589 283.03018:98340 283.03244:63066 283.0347:30228 283.03695:3519 283.03921:0 283.04147:8314 283.04373:41466 283.04599:48651 283.04824:42333 283.0505:25990 283.05276:9583 283.05495:0 283.05721:0 283.05947:0 283.06173:0 283.09335:0 283.0956:0 283.09786:0 283.10012:0 283.10238:14045 283.10464:…	121.02559:820 121.02685:1944 121.02811:2803 121.02937:2703 121.03064:1712 121.0319:598 135.05034:667 135.05183:1634 135.05332:2899 135.05481:3625 135.0563:3245 135.05778:2013 135.05927:774 140.06659:1010 140.06816:2063 140.06973:2852 140.0713:2807 140.07288:1954 140.07445:884 145.09712:840 145.09877:1398 145.10043:1626 145.10209:1340 145.10375:722 151.0248:1173 151.02656:2231 151.02832:3064 151.0…
46501	Hirsutine	9969	18.6105	19.0086	19.1313	369.225	15874985	264353728		[M+H]+	M + 0		5.85	369.217	C22H28N2O3	Corynanthean-type alkaloids	NMLUOJBSAYAYEM-AZQGJTAVSA-N	Alkaloids and derivatives	Corynanthean-type alkaloids		CC[C@H]1CN2CCC3=C(NC4=CC=CC=C34)[C@H]2C[C@@H]1\C(=C/OC)C(=O)OC	430	TRUE	TRUE	TRUE	99.1	68.4	72.6	50	69.7	45.5526	368.9963:0 368.99966:0 369.00303:0 369.00639:0 369.00975:12317 369.01311:23802 369.01647:28430 369.01983:23271 369.02319:14234 369.02656:0 369.02992:18607 369.03328:32269 369.03664:40017 369.04:33452 369.04337:16653 369.04649:0 369.04985:0 369.05321:0 369.05658:0 369.18773:0 369.19109:0 369.19446:0 369.19782:0 369.20119:9797 369.20455:67623 369.20791:88454 369.21128:327575 369.21464:1249345 369.2…	196.91475:3069 196.91737:5031 196.91999:5907 196.92261:5045 196.92523:2911 307.01238:3680 307.01748:5990 307.02258:6758 307.02768:5408 307.03278:2907 351.16432:3904 351.17057:6401 351.17681:6884 351.18305:5010 351.18929:1959 351.19365:4038 351.19989:12871 351.20613:21706 351.21238:27115 351.21862:20261 351.22486:11304 351.2311:3164 351.23735:1625 368.18587:1559 368.19257:3649 368.19927:10195 368.…
53141	6,7-Dihydrotabersonine	12636	24.0337	24.1412	24.2487	339.212	1.14109e+06	8545279		[M+H]+	M + 0		5.69	339.21	C21H26N2O2	Aspidospermatan-type alkaloids	GIGFIWJRTMBSRP-ACRUOGEOSA-N	Alkaloids and derivatives	Aspidospermatan-type alkaloids		O=C(OC)C1=C2NC=3C=CC=CC3C24CCN5CCCC(C1)(CC)C54	430	TRUE	TRUE	TRUE	98.3	68.3	75	100	82.8	5.6542	339.04983:0 339.05279:0 339.05575:0 339.05871:0 339.06167:2564 339.06463:7630 339.06759:20243 339.07055:31515 339.07351:31707 339.07648:14052 339.07944:6431 339.0824:0 339.08536:0 339.08832:0 339.09128:0 339.13866:0 339.14162:0 339.14458:0 339.14755:0 339.15051:4590 339.15347:12390 339.15643:19338 339.15939:19931 339.16236:13839 339.16532:6665 339.16828:0 339.17124:6694 339.1742:13245 339.17717:2…	101.23775:686 101.23871:1350 101.23968:1760 101.24065:1654 101.24161:1108 103.10848:630 103.10948:1333 103.11047:1808 103.11146:1749 103.11245:1189 114.23397:1289 114.23512:2046 114.23628:2194 114.23744:1641 114.2386:801 190.12942:739 190.13191:1536 190.1344:2077 190.13688:1995 190.13937:1348 337.17931:879 337.18518:1609 337.19106:2058 337.19693:1897 337.2028:1205 339.18408:632 339.19:1303 339.19…
45041	BRUCINE	9694	18.3573	18.4838	18.9247	395.204	1.10837e+06	20077576		[M+H]+	M + 0		4.86	395.2	C23H26N2O4	Strychnos alkaloids	JBQBSCWFZJGIQL-UHFFFAOYSA-N	Alkaloids and derivatives	Strychnos alkaloids		O=C1N2C3=CC(OC)=C(OC)C=C3C45CCN6CC7=CCOC(C1)C(C7CC64)C25	430	TRUE	TRUE	TRUE	99.1	68.1	75	100	81.5	9.58331	395.12648:0 395.13021:0 395.13393:0 395.13766:0 395.14138:10494 395.1451:22429 395.14883:27735 395.15255:21300 395.15628:9453 395.15969:0 395.16341:0 395.16714:0 395.17086:0 395.17459:0 395.17831:0 395.18204:0 395.18576:3433 395.18949:21514 395.19321:93905 395.19694:216664 395.20066:351304 395.20439:381233 395.20812:255424 395.21184:129903 395.21557:37531 395.21929:10482 395.22334:0 395.22706:0 3…	100.6242:1039 100.62515:1695 100.62611:1834 100.62707:1366 100.62803:638 104.06839:690 104.0694:1725 104.0704:2529 104.07141:2474 104.07242:1602 104.07342:577 122.07664:834 122.07792:3970 122.0792:8474 122.08048:13310 122.08176:13223 122.08303:8386 122.08431:3879 122.08559:952 127.60064:757 127.60201:1499 127.60338:1795 127.60475:1424 127.60611:690 155.64123:1188 155.64307:1912 155.64491:2232 155…
471	Arginine	184	0.308214	0.378173	0.483571	175.119	3.29914e+06	29779364		[M+H]+	M + 0			175.119	C6H14N4O2		ODKSFYDXXFIFQN-UHFFFAOYNA-N	Organic acids and derivatives	Carboxylic acids and derivatives	Amino acids, peptides, and analogues		430	TRUE	TRUE	TRUE		68	75.8	43.8	77.7	3.50857	174.96056:0 174.96166:0 174.96276:0 174.96385:0 174.96495:4534 174.96605:13742 174.96715:35896 174.96824:55440 174.96934:52575 174.97044:31825 174.97154:12233 174.97263:4131 174.97373:0 174.97483:0 174.97593:0 174.97702:0 175.01984:0 175.02094:0 175.02203:0 175.02313:0 175.02423:7304 175.02533:31954 175.02643:56924 175.02752:75191 175.02862:58603 175.02972:33653 175.03082:9431 175.03192:0 175.033…	104.16109:603 104.1621:1183 104.1631:1457 104.16411:1213 104.16512:645 105.06832:638 105.06934:1307 105.07036:1598 105.07138:1294 105.07241:649 112.08437:952 112.0855:1924 112.08662:2657 112.08775:2588 112.08888:1751 112.09:756 113.0688:976 113.06994:1675 113.07108:1912 113.07222:1466 113.07336:677 113.52859:647 113.52974:1139 113.53088:1382 113.53203:1192 113.53318:677 114.05124:255 114.05239:89…
45694	Luteolin	9826	18.5681	18.7376	19.03	287.053	2.7566e+06	19696570		[M+H]+	M + 0	found in higher mz's MsMs_45708	5.335	287.055	C15H10O6	Flavones	IQPNAANSBPBGFQ-UHFFFAOYSA-N	Phenylpropanoids and polyketides	Flavonoids	Flavones	OC1=CC(O)=C2C(=O)C=C(OC2=C1)C1=CC(O)=C(O)C=C1	430	TRUE	TRUE	TRUE	99.1	67.8	86.2	100	85.6	16.0276	286.94262:0 286.94493:0 286.94723:0 286.94954:0 286.95184:14783 286.95415:28939 286.95646:39453 286.95876:40283 286.96107:30689 286.96337:16305 286.96551:0 286.96782:0 286.97012:0 286.97243:0 287.03237:0 287.03468:0 287.03699:0 287.03929:0 287.0416:12578 287.0439:18770 287.04621:86506 287.04852:331896 287.05082:681930 287.05313:1051268 287.05544:1033285 287.05774:663646 287.06005:319231 287.06235…	107.08245:718 107.08351:1671 107.08456:2576 107.08561:2803 107.08666:2137 107.08771:1041 109.09885:705 109.09993:1355 109.10102:1659 109.1021:1406 109.10318:797 111.11274:297 111.11385:914 111.11496:2573 111.11607:4394 111.11718:5091 111.11829:3492 111.1194:1478 111.12052:534 117.06578:674 117.06699:1998 117.06819:4203 117.06939:6530 117.07059:6575 117.07179:4194 117.07299:1927 117.07419:189 119.…
54361	(+)-Costunolide	13215	25.1534	25.3052	25.4982	233.154	3.25368e+06	25584912		[M+H]+	M + 0			233.154	C15H20O2		HRYLQFBHBWLLLL-AHNJNIBGSA-N	Lipids and lipid-like molecules	Prenol lipids	Terpene lactones		430	TRUE	TRUE	TRUE		67.6	44.5	44.1	70.6	14.8039	233.00844:0 233.01013:0 233.01182:0 233.0135:0 233.01519:4212 233.01688:11150 233.01856:20614 233.02025:35553 233.02194:29885 233.02362:13865 233.02531:5014 233.027:0 233.02868:0 233.03037:0 233.03206:0 233.06749:0 233.06917:0 233.07086:0 233.07255:0 233.07424:7970 233.07592:13109 233.07761:15297 233.0793:13104 233.08099:8407 233.0827:0 233.08439:0 233.08608:0 233.08777:0 233.13502:0 233.13671:0 …	101.05059:567 101.05155:1276 101.05251:1786 101.05348:1715 101.05444:1114 105.06729:751 105.06831:1636 105.06933:2397 105.07036:2544 105.07138:1953 105.0724:1026 107.08246:520 107.08351:1316 107.08456:2864 107.08561:4149 107.08666:3593 107.08771:1604 107.08876:671 109.09994:1071 109.10102:1649 109.1021:1756 109.10318:1328 109.10426:674 111.04168:725 111.04279:1670 111.0439:2431 111.04501:2442 111…
23374	3-Amino-4-hydroxybenzoic acid	7004	13.1561	13.3811	13.5809	154.05	4743310	47365292		[M+H]+	M + 0	similar chromatogram in higher mz_23378		154.05	C7H7NO3		MRBKRZAPGUCWOS-UHFFFAOYSA-N	Benzenoids	Benzene and substituted derivatives	Benzoic acids and derivatives		430	TRUE	TRUE	TRUE		67.5	66.2	50	76.1	25.1732	154.04069:0 154.0416:0 154.04251:0 154.04341:0 154.04432:8836 154.04523:16113 154.04613:48838 154.04704:179813 154.04795:555065 154.04885:970343 154.04976:1296192 154.05067:1043566 154.05157:617639 154.05248:218686 154.05339:55454 154.05429:14795 154.0552:11270 154.05559:0 154.0565:0 154.0574:0 154.05831:0 154.12362:0 154.12452:0 154.12543:0 154.12634:0 154.12725:5017 154.12815:36890 154.12906:75…	107.04673:1695 107.04778:3587 107.04883:5093 107.04988:5185 107.05093:3862 107.05198:2064 107.05303:753 107.08153:652 107.08258:2257 107.08363:7842 107.08468:14886 107.08574:21297 107.08679:18445 107.08784:10972 107.08889:4007 107.08994:583 109.06212:856 109.0632:2394 109.06428:3830 109.06536:4216 109.06644:3333 109.06752:1835 109.09673:15 109.09781:1908 109.09889:8345 109.09997:16823 109.10105:2…
46539	Koninginin A	9980	18.9247	19.03	19.2567	285.206	5975850	46440688		[M+H]+	M + 0			285.206	C16H28O4		GBDGOAVPCDIMFE-SBOZNWLOSA-N	Organoheterocyclic compounds	Oxepanes			430	TRUE	TRUE	TRUE		67.2	58	41.5	73.2	19.3974	284.9479:0 284.95018:0 284.95246:0 284.95474:0 284.95702:17472 284.9593:29683 284.96158:33586 284.96386:25505 284.96615:11537 284.96843:0 284.97071:0 284.97299:0 284.97527:0 285.0597:0 285.06198:0 285.06426:0 285.06654:0 285.06883:8207 285.07111:24100 285.07339:37212 285.07567:38035 285.07796:26992 285.08024:12353 285.08252:0 285.0848:0 285.08709:0 285.08937:0 285.13046:0 285.13274:0 285.13503:0 …	105.06729:1095 105.06831:2745 105.06934:4298 105.07036:4564 105.07138:3350 105.0724:1613 107.08122:50 107.08227:1550 107.08332:6251 107.08438:11638 107.08543:16305 107.08648:13636 107.08753:8098 107.08858:3090 107.08963:821 109.09778:503 109.09886:3027 109.09994:6086 109.10102:9007 109.1021:8297 109.10318:5217 109.10426:2276 109.10534:736 111.0772:462 111.07831:1901 111.07943:3891 111.08054:5182 …
14209	S-(5'-ADENOSYL)-L-HOMOCYSTEINE	5532	10.366	10.7249	10.9038	385.126	8137185	50970656		[M+H]+	M + 0			385.129	C14H20N6O5S	5'-deoxy-5'-thionucleosides	ZJUKTBDSGOFHSH-UHFFFAOYNA-N	Nucleosides, nucleotides, and analogues	5'-deoxyribonucleosides	5'-deoxy-5'-thionucleosides	NC(CCSCC1OC(C(O)C1O)N1C=NC2=C1N=CN=C2N)C(O)=O	430	TRUE	TRUE	TRUE		67.2	88.2	50	79.9	149.197	384.90773:0 384.91131:0 384.9149:0 384.91848:0 384.92206:25056 384.92564:42856 384.92922:49364 384.9328:38744 384.93638:20494 384.94013:0 384.94371:0 384.94729:0 384.95087:0 385.08701:0 385.09059:0 385.09418:0 385.09776:0 385.10134:9245 385.10493:33639 385.10851:64036 385.1121:101068 385.11568:330920 385.11926:1133374 385.12285:2279498 385.12643:3484583 385.13002:3403570 385.1336:2171060 385.1371…	100.70178:746 100.70274:1432 100.7037:1774 100.70465:1475 100.70561:735 105.23398:1241 105.235:1755 105.23603:1836 105.23705:1437 105.23807:773 105.42672:973 105.42775:1732 105.42878:2007 105.4298:1581 105.43083:780 110.06707:698 110.06817:3723 110.06926:11789 110.07036:20341 110.07145:26125 110.07255:19955 110.07364:11491 110.07474:3644 110.07583:850 111.07165:582 111.07276:1686 111.07387:2893 1…
9096	Isoleucine	3162	5.78875	6.14172	6.5402	132.102	4.98141e+06	128587456		[M+H]+	M + 0			132.102	C6H13NO2		AGPKZVBTJJNPAG-UHFFFAOYSA-N	Organic acids and derivatives	Carboxylic acids and derivatives	Amino acids, peptides, and analogues		430	TRUE	TRUE	TRUE		66.9	79.4	50	78.8	23.7175	132.09324:0 132.09396:0 132.09468:0 132.0954:0 132.09612:0 132.09684:62332 132.09756:34931 132.09834:34436 132.09906:81402 132.09978:273069 132.1005:668098 132.10122:1095652 132.10194:1259009 132.10266:885018 132.10338:474652 132.1041:132801 132.10482:28397 132.10554:18485 132.1062:34900 132.10692:64653 132.10764:0 132.10836:0 132.10908:0 132.1098:0 132.11052:0 132.13717:0 132.13789:0 132.13861:0…	116.06677:327 116.06795:1795 116.06914:3848 116.07032:6034 116.07151:6169 116.0727:4063 116.07388:2037 116.07507:547 132.09606:366 132.0975:1967 132.09894:6680 132.10038:12210 132.10182:17147 132.10326:14692 132.1047:8822 132.10614:3422 132.10758:649 143.41775:660 143.41938:1147 143.42101:1360 143.42264:1156 143.42427:681 150.01773:881 150.01948:1299 150.02122:1383 150.02296:1110 150.0247:654
56820	Vesamicol	14562	27.5281	27.906	28.3241	260.2	674552	5.6241e+06		[M+H]+	M + 0	found in higher mz's MsMs_56821		260.201	C17H25NO		YSSBJODGIYRAMI-IAGOWNOFSA-N	Organoheterocyclic compounds	Piperidines	Phenylpiperidines		430	TRUE	TRUE	TRUE		66.9	86.1	66.7	82	3.55089	260.18374:0 260.18573:0 260.18772:0 260.18971:0 260.1917:10540 260.19369:35531 260.19568:111996 260.19767:196825 260.19966:267321 260.20165:219781 260.20364:129412 260.20563:45498 260.20762:6563 260.20967:0 260.21166:0 260.21365:0 260.21565:0 261.12971:0 261.13171:0 261.13371:0 261.13571:0 261.13771:11272 261.13971:28690 261.14171:63383 261.14372:83098 261.14572:61349 261.14772:31683 261.14972:13…	113.93811:1010 113.93926:1523 113.94041:1662 113.94157:1307 113.94272:676 132.09742:314 132.09886:2217 132.1003:4524 132.10174:6598 132.10318:5624 132.10462:3318 132.10606:1233 132.1075:460 167.13795:984 167.14:2220 167.14205:3244 167.1441:3319 167.14615:2395 167.1482:1155 209.1619:759 209.16477:1508 209.16763:1915 209.1705:1643 209.17337:898 217.14984:868 217.15288:1840 217.15591:2689 217.15895:…
33586	Leupeptin	7994	14.872	15.2256	15.6657	427.305	2.16788e+06	17549234		[M+H]+	M + 0			427.303	C20H38N6O4		GDBQQVLCIARPGH-BSOSBYQFSA-N	Organic acids and derivatives	Carboxylic acids and derivatives	Amino acids, peptides, and analogues		430	TRUE	TRUE	TRUE		66.9	89.8	78.6	83.8	6.75822	427.16525:0 427.16944:0 427.17362:0 427.17781:0 427.182:7374 427.18619:19839 427.19037:34148 427.19456:60849 427.19875:33238 427.20293:19134 427.20712:6977 427.21238:0 427.21657:0 427.22076:0 427.22494:0 427.26263:0 427.26682:0 427.27101:0 427.2752:0 427.27939:0 427.28358:40366 427.28776:148228 427.29195:418134 427.29614:811409 427.30033:1228939 427.30452:1258989 427.30871:836341 427.3129:422325 …	100.07314:659 100.07409:1802 100.07504:4264 100.07599:5851 100.07694:4756 100.07789:2777 100.07884:973 100.09308:1402 100.09403:2947 100.09498:4054 100.09593:3847 100.09688:2495 100.09783:971 116.06575:499 116.06694:1174 116.06812:4195 116.06931:8460 116.07049:12755 116.07168:11940 116.07287:7207 116.07405:2824 116.07524:307 117.05257:853 117.05377:1622 117.05497:2036 117.05617:1814 117.05737:110…
43941	Lotusine	9430	17.8009	17.9796	18.2122	315.178	5531324	38313868		[M+H]+	M + 0	found in higher mz's MsMs_43949	4.81	315.18	C19H24NO3	Benzylisoquinolines	ZKTMLINFIQCERN-QGZVFWFLSA-O	Organoheterocyclic compounds	Isoquinolines and derivatives	Benzylisoquinolines	OC1=CC=C(C=C1)CC2C3=CC(OC)=C(O)C=C3CC[N+]2(C)C	430	TRUE	TRUE	TRUE	99.1	66.8	75	100	82.4	28.0516	315.12477:0 315.12743:0 315.13008:0 315.13273:0 315.13538:0 315.13804:0 315.14069:0 315.14334:0 315.146:0 315.14865:0 315.1513:0 315.15396:0 315.15661:0 315.15926:0 315.16192:0 315.16457:0 315.16695:120031 315.1696:531917 315.17225:1270034 315.17491:2067426 315.17756:2281914 315.18021:1568327 315.18287:834390 315.18552:271233 315.18817:99887 315.19083:60128 315.19348:33671 315.19613:9764 315.1989…	133.06165:2202 133.06311:3355 133.06457:3807 133.06602:3300 133.06748:2121 137.55706:1852 137.55859:2886 137.56012:3265 137.56165:2692 137.56318:1509 182.39486:1649 182.3972:3114 182.39954:3801 182.40187:3229 182.40421:1829 205.46761:1480 205.47041:2915 205.4732:3662 205.47599:3238 205.47879:2013 231.7296:1691 231.73295:3026 231.73629:3795 231.73964:3568 231.74298:2483 299.04856:1583 299.05347:37…
7691	Cytidine	2827	5.32848	5.51462	5.78241	244.092	38841204	232550192		[M+H]+	M + 0			244.093	C9H13N3O5		UHDGCWIWMRVCDJ-XVFCMESISA-N	Nucleosides, nucleotides, and analogues	Pyrimidine nucleosides			430	TRUE	TRUE	TRUE		66.7	73.4	100	82.9	114.085	243.97848:0 243.98029:0 243.9821:0 243.98391:0 243.98571:0 243.98752:56425 243.98933:120274 243.99113:170077 243.99294:138798 243.99475:85295 243.99656:19350 243.99832:0 244.00012:0 244.00193:0 244.00374:0 244.06882:0 244.07063:0 244.07244:0 244.07424:0 244.07605:1348 244.07786:98508 244.07967:150919 244.08148:238665 244.08329:253107 244.08509:748152 244.0869:2782100 244.08871:6956480 244.09052:1…	100.74875:1508 100.74971:2756 100.75067:3432 100.75163:3036 100.75259:1775 104.10158:1485 104.10259:1801 104.1036:6838 104.10461:27166 104.10561:63525 104.10662:103082 104.10763:112850 104.10864:76534 104.10964:39557 104.11065:11308 104.11166:3133 104.11267:1956 104.11367:1383 105.10815:1845 105.10918:4247 105.1102:5971 105.11122:5750 105.11224:3858 105.11326:1704 111.04945:1677 111.05056:2911 11…
38581	GE-20372-A/B	8621	16.295	16.4219	16.506	612.31	1.23571e+06	7.4585e+06		[M+H]+	M + 0			612.313	C30H41N7O7		DYNPEHYVIZVLIF-VJUVZTAMSA-N	Organic acids and derivatives	Carboxylic acids and derivatives	Amino acids, peptides, and analogues		430	TRUE	TRUE	TRUE		66.7	76.2	61.5	78.6	3.1665	612.12426:0 612.13144:0 612.13862:0 612.14581:0 612.15299:14925 612.16017:50076 612.16735:150120 612.17453:261968 612.18172:346780 612.1889:274229 612.19608:160736 612.20327:55526 612.21045:11996 612.21698:0 612.22416:0 612.23134:0 612.23853:0 612.24571:0 612.2529:0 612.26008:0 612.26726:8878 612.27445:22798 612.28163:37061 612.28882:110613 612.296:357649 612.30319:696784 612.31037:1040224 612.31…	110.06821:743 110.06931:1821 110.0704:2778 110.0715:2957 110.07259:2211 110.07369:1089 112.55061:1006 112.55174:1966 112.55287:2749 112.55401:2891 112.55514:2282 112.55627:1285 120.07657:654 120.07781:1736 120.07906:3292 120.08031:4373 120.08156:4231 120.08281:2981 120.08405:1450 124.76703:1038 124.76835:1817 124.76968:2130 124.771:1745 124.77232:918 127.09218:576 127.09354:3026 127.09489:11281 1…
19988	Thymidine	6663	12.6633	12.7977	13.0435	243.097	5.00011e+06	27085034		[M+H]+	M + 0	found in higher mz's MsMs_19927		243.097	C10H14N2O5		IQFYYKKMVGJFEH-XLPZGREQSA-N	Nucleosides, nucleotides, and analogues	Pyrimidine nucleosides	Pyrimidine 2'-deoxyribonucleosides		430	TRUE	TRUE	TRUE		66.6	81.9	57.1	80.1	38.1751	243.07738:0 243.07917:0 243.08097:0 243.08277:0 243.08456:0 243.08636:0 243.08816:0 243.08996:94537 243.09176:352905 243.09355:999471 243.09535:1692341 243.09715:2134898 243.09895:1615376 243.10074:925695 243.10254:298971 243.10434:78741 243.10614:16443 243.10793:0 243.10973:0 243.11153:0 243.11332:0 243.12051:0 243.12231:0 243.12411:0 243.12591:0 243.1277:19664 243.1295:87748 243.1313:168254 243…	104.06738:810 104.06839:2374 104.06939:4871 104.0704:6865 104.07141:6929 104.07241:5046 104.07342:2568 104.07443:863 109.0362:603 109.03728:1861 109.03836:3762 109.03944:7869 109.04052:7883 109.0416:4989 109.04268:2140 109.04376:830 110.01913:678 110.02022:2045 110.02132:7275 110.02241:16136 110.0235:25625 110.0246:26669 110.02569:17367 110.02679:8302 110.02788:1817 110.02898:416 110.06931:1834 1…
3140	Kotanin	1356	2.57115	2.63537	2.89617	439.142	22581856	363699040		[M+H]+	M + 0	found in higher mz's MsMs_3165		439.138	C24H22O8		CSJOUDOXDHMIAH-UHFFFAOYSA-N	Phenylpropanoids and polyketides	Coumarins and derivatives			430	TRUE	TRUE	TRUE		66.6	72.5	50	74.7	71.4787	438.87208:0 438.87644:0 438.8808:0 438.88516:0 438.88952:23694 438.89388:47767 438.89824:66462 438.9026:60267 438.90696:36934 438.91261:0 438.91697:0 438.92133:0 438.92569:0 439.00419:0 439.00855:0 439.01291:0 439.01728:0 439.02164:12461 439.026:34256 439.03036:90066 439.03472:158660 439.03909:191361 439.04345:131132 439.04781:63876 439.05217:15259 439.05525:0 439.05961:0 439.06397:0 439.06834:0 …	105.78801:4357 105.78904:8137 105.79007:10530 105.7911:10031 105.79213:6961 277.06734:3696 277.07171:13423 277.07608:48361 277.08046:140155 277.08483:238721 277.08921:303558 277.09358:230794 277.09796:132634 277.10233:41123 277.10671:8964 277.11108:1668 278.08016:4998 278.08456:15636 278.08896:26870 278.09335:31421 278.09775:22381 278.10215:8682 278.10655:2967 439.06571:1921 439.07444:12778 439.0…
13348	1-Methyladenosine	5400	10.3975	10.4971	10.6022	282.118	2.57515e+06	11313532		[M+H]+	M + 0			282.12	C11H15N5O4	Purine nucleosides	GFYLSDSUCHVORB-IOSLPCCCSA-N	Nucleosides, nucleotides, and analogues	Purine nucleosides		CN1C=NC2=C(N=CN2[C@@H]2O[C@H](CO)[C@@H](O)[C@H]2O)C1=N	430	TRUE	TRUE	TRUE		66.4	81.9	100	84	17.1877	282.0348:0 282.03705:0 282.0393:0 282.04154:0 282.04379:1390 282.04603:26647 282.04828:58516 282.05053:88850 282.05277:86616 282.05502:58432 282.05727:30942 282.05951:8169 282.06172:0 282.06397:0 282.06622:0 282.06846:0 282.09318:0 282.09542:0 282.09767:0 282.09992:0 282.10216:9891 282.10441:27629 282.10666:38468 282.1089:51405 282.11115:173974 282.1134:617513 282.11565:1230410 282.11789:1857852 …	100.44446:1310 100.44542:2528 100.44637:2986 100.44732:2276 100.44828:1019 109.04808:1004 109.04916:2430 109.05024:3527 109.05132:3516 109.0524:2406 109.05348:964 114.37072:1398 114.37188:2625 114.37304:3087 114.3742:2431 114.37536:1217 116.06913:1867 116.07032:3045 116.0715:3433 116.07269:2795 116.07388:1602 133.04709:679 133.04855:2346 133.05001:4230 133.05146:5084 133.05292:4292 133.05437:2474…
53450	(-)-Eburnamonine	12879	24.4934	24.6219	24.699	295.186	2.78567e+06	15405197		[M+H]+	M + 0		4.648	295.18	C19H22N2O	Eburnan-type alkaloids	WYJAPUKIYAZSEM-UHFFFAOYNA-N	Alkaloids and derivatives	Eburnan-type alkaloids		CCC12CCCN3CCC4=C(C13)N(C1=CC=CC=C41)C(=O)C2	430	TRUE	TRUE	TRUE	98	66.2	75	100	78.8	7.22906	295.16655:0 295.16895:0 295.17135:0 295.17376:0 295.17616:11816 295.17857:65278 295.18097:245156 295.18338:488295 295.18578:733260 295.18819:687839 295.19059:434798 295.193:203161 295.1954:58941 295.19781:16389 295.19998:0 295.20239:0 295.20479:0 295.2072:0 296.17165:0 296.17407:0 296.17649:0 296.1789:0 296.18132:7453 296.18374:44489 296.18615:99855 296.18857:156083 296.19099:148821 296.19341:945…	107.84741:953 107.84847:1589 107.84953:1793 107.85059:1431 107.85166:762 109.46724:719 109.46833:1221 109.46942:1476 109.4705:1350 109.47159:923 120.07782:835 120.07907:1887 120.08032:2708 120.08157:2683 120.08282:1831 120.08406:778 145.52739:837 145.52906:1471 145.53072:1765 145.53239:1582 145.53406:1088 232.95557:778 232.95894:1405 232.96232:1681 232.96569:1390 232.96906:726 295.16705:681 295.1…
11644	Deoxycytidine	3817	7.13966	7.4202	7.8939	228.097	11416881	148552576		[M+H]+	M + 0			228.098	C9H13N3O4		CKTSBUTUHBMZGZ-SHYZEUOFSA-N	Nucleosides, nucleotides, and analogues	Pyrimidine nucleosides	Pyrimidine 2'-deoxyribonucleosides		430	TRUE	TRUE	TRUE		66.1	75	100	82.9	39.2645	227.99548:0 227.99711:0 227.99874:0 228.00038:0 228.00201:24029 228.00364:40277 228.00527:46764 228.00691:39920 228.00854:26832 228.01017:0 228.0118:0 228.01344:0 228.01507:0 228.06406:0 228.06569:0 228.06733:0 228.06896:0 228.07059:0 228.07223:0 228.07386:0 228.07549:0 228.07713:0 228.0788:0 228.08043:0 228.08206:0 228.0837:0 228.08533:51163 228.08696:69561 228.0886:74783 228.09023:112687 228.09…	112.01012:467 112.01125:3242 112.01237:7525 112.0135:10945 112.01462:5615 112.01912:4236 112.02024:14723 112.02137:23121 112.02249:19717 112.02362:7136 112.02474:3091 112.02587:1064 112.04163:857 112.04276:6384 112.04388:21496 112.04501:26816 112.04613:58168 112.04725:197169 112.04838:607928 112.0495:1063516 112.05063:1418917 112.05175:1139010 112.05288:673501 112.054:238468 112.05513:62788 112.0…
25640	2-Phenylglycine	7241	13.7438	13.8172	14.0173	152.071	5396098	43667668		[M+H]+	M + 0	found in higher mz's MsMs_25642		152.071	C8H9NO2		ZGUNAGUHMKGQNY-UHFFFAOYSA-N	Organic acids and derivatives	Carboxylic acids and derivatives	Amino acids, peptides, and analogues		430	TRUE	TRUE	TRUE		66	32	50	68	52.9613	152.05111:0 152.052:0 152.05289:0 152.05378:0 152.05467:0 152.05556:0 152.05645:0 152.05733:0 152.05822:0 152.05911:0 152.06:0 152.06089:0 152.06178:0 152.06267:1952 152.06356:20182 152.06445:22756 152.06534:35894 152.06623:42650 152.06711:126287 152.068:454407 152.06889:1012574 152.06978:1614610 152.07067:1733678 152.07156:1166989 152.07245:598841 152.07334:172028 152.07423:48327 152.07512:32760…	105.06729:1185 105.06831:2497 105.06933:3682 105.07035:3977 105.07137:3157 105.07239:1755 105.07341:593 107.01417:1133 107.01522:2801 107.01627:3016 107.01732:1016 107.04036:328 107.04141:2149 107.04246:5399 107.04351:8314 107.04456:9340 107.04561:30878 107.04666:115798 107.04771:252290 107.04876:399355 107.04981:417114 107.05086:276135 107.05192:139547 107.05297:41773 107.05402:13988 107.05507:9…
20016	Erucifoline N-oxide	6663	12.6815	12.7977	12.9853	366.162	96947024	535596576		[M+H]+	M + 0			366.155	C18H23NO7		IJAULDQGSBFPPG-HHXOVEJCSA-N	Alkaloids and derivatives				430	TRUE	TRUE	TRUE		66	75	100	74.7	721.491	365.6645:72807 365.66782:132694 365.67113:138275 365.67445:62701 365.67777:26951 365.68406:0 365.68738:0 365.69069:0 365.69401:0 365.94285:0 365.94617:0 365.94949:0 365.95281:0 365.95613:19993 365.95945:65159 365.96277:146358 365.96609:294897 365.96941:458977 365.97273:509661 365.97605:344675 365.97937:165579 365.98269:11805 365.98303:0 365.98635:0 365.98967:0 365.99299:0 366.08265:0 366.08597:0 …	110.06711:2005 110.06821:5307 110.0693:14415 110.0704:24803 110.0715:29801 110.07259:21122 110.07369:10905 110.07478:1851 117.69052:4291 117.69174:6540 117.69295:7481 117.69416:6311 117.69537:3588 120.07781:3108 120.07906:8108 120.08031:12383 120.08155:12686 120.0828:8975 120.08405:4136 149.01744:3370 149.01917:13462 149.02089:27409 149.02262:41988 149.02434:39631 149.02607:23956 149.02779:9649 1…
10327	(3S)-3,7-diaminoheptanoic acid	3505	6.32348	6.83797	7.29137	161.129	14185106	320590848		[M+H]+	M + 0			161.128	C7H16N2O2		PJDINCOFOROBQW-LURJTMIESA-N	Organic acids and derivatives	Carboxylic acids and derivatives	Amino acids, peptides, and analogues	NCCCC[C@H](N)CC(O)=O	430	TRUE	TRUE	TRUE		65.9	40.8	66.7	71.8	40.5916	161.02288:0 161.02385:0 161.02482:0 161.02579:0 161.02676:18315 161.02773:41736 161.02869:64694 161.02966:72174 161.03063:59579 161.0316:35435 161.03257:14212 161.03342:0 161.03439:0 161.03535:0 161.03632:12414 161.03729:33487 161.03826:85654 161.03923:143435 161.0402:160294 161.04117:107945 161.04214:55502 161.04311:14763 161.0442:0 161.04517:0 161.04614:0 161.04711:0 161.06649:0 161.06746:0 161…	102.05318:2148 102.05416:5521 102.05513:8151 102.05611:7924 102.05709:4990 102.05807:1534 103.03703:3854 103.03802:6100 103.03901:6739 103.04:5264 103.04099:2570 111.08942:4812 111.09053:8809 111.09164:11087 111.09275:9984 111.09386:6276 111.09497:2409 116.04192:1519 116.04311:4095 116.04429:15223 116.04548:34233 116.04666:54502 116.04785:56390 116.04904:36393 116.05022:17156 116.05141:3754 116.0…
52915	Arachidoyl Ethanolamide	12482	23.542	23.8421	23.9276	356.353	3.1105e+06	23580974		[M+H]+	M + 0			356.352	C22H45NO2		AUJVQJHODMISJP-UHFFFAOYSA-N	Organic nitrogen compounds	Organonitrogen compounds	Amines		430	TRUE	TRUE	TRUE		65.9	72.8	50	77	1371.13	356.04265:0 356.04584:0 356.04902:0 356.05221:0 356.0554:79 356.05858:15713 356.06177:58318 356.06495:106672 356.06814:151565 356.07133:136501 356.07451:86762 356.0777:40801 356.08089:11723 356.08407:0 356.08822:0 356.09141:0 356.09459:0 356.09778:0 356.26035:0 356.26354:0 356.26673:0 356.26992:0 356.27311:11243 356.27629:19391 356.27948:22605 356.28267:17940 356.28586:9262 356.2891:0 356.29229:0…	102.08936:1285 102.09034:2315 102.09132:2854 102.09229:2537 102.09327:1613 102.09425:676 106.08278:780 106.08382:3304 106.08486:7370 106.08589:11652 106.08693:11676 106.08797:7369 106.089:3263 106.09004:637 135.63122:883 135.63272:1667 135.63421:2059 135.63571:1746 135.63721:973 161.09143:846 161.09337:2091 161.09531:3003 161.09725:2902 161.09919:1912 161.10113:775 163.03031:184 163.03229:1476 16…
36175	DMABA-d6 NHS ester	8280	15.624	15.774	15.9213	269.135	3.64149e+06	31503934		[M+H]+	M + 0	similar chromatogram in higher mz_36205; similar chromatogram in higher mz_36217		269.14	C13H8D6N2O4		FNGFZOAQGYOQTG-WFGJKAKNSA-N	Benzenoids	Benzene and substituted derivatives	Benzoic acids and derivatives		430	TRUE	TRUE	TRUE		65.8	74	50	73.4	11.7955	268.96563:0 268.96772:0 268.96981:0 268.9719:0 268.974:9342 268.97609:22043 268.97818:29963 268.98027:27247 268.98236:16932 268.98502:0 268.98711:0 268.9892:0 268.9913:0 269.08546:0 269.08756:0 269.08965:0 269.09174:0 269.09384:6523 269.09593:24361 269.09802:67137 269.10012:111956 269.10221:134557 269.1043:101883 269.1064:56560 269.10849:15322 269.11058:7500 269.11206:0 269.11416:0 269.11625:0 26…	136.05491:116 136.05641:923 136.05792:3662 136.05942:8023 136.06093:12750 136.06243:13277 136.06394:8649 136.06544:4138 136.06695:856 136.06845:71 145.02421:592 145.02586:1739 145.02752:2866 145.02918:3176 145.03083:2444 145.03249:1240 177.04611:555 177.04834:2378 177.05057:5244 177.05281:8345 177.05504:8944 177.05728:6069 177.05951:3142 177.06175:886 180.03724:770 180.03953:1487 180.04182:1808 1…
51095	Subsessiline	11581	21.9945	22.1006	22.2281	717.364	4.62505e+06	30554220		[M+H]+	M + 0	found in higher mz's MsMs_51096	5.793	717.365	C43H48N4O6	Aspidospermatan-type alkaloids	RZBFPDQKWUWUCK-UHFFFAOYNA-N	Alkaloids and derivatives	Aspidospermatan-type alkaloids		COC(=O)C1=C2NC3=CC=CC=C3C22CCN3C2C2(CCOC2C24CC5CC67CCOC6CCN6CCC8(C76)C6=C(N(C2)C58OC34)C(OC)=CC=C6)C1	430	TRUE	TRUE	TRUE	98.7	65.7	72.5	50	76.9	55.6144	717.26421:0 717.27331:0 717.28242:0 717.29153:0 717.30064:0 717.30975:25609 717.31886:40738 717.32797:132633 717.33708:493894 717.3462:1520630 717.35531:2648207 717.36442:3526022 717.37353:2836712 717.38264:1684726 717.39175:610815 717.40086:169668 717.40998:53586 717.41909:36990 717.4282:0 717.43738:0 717.4465:0 717.45561:0 717.46472:0 718.26735:0 718.27648:0 718.2856:0 718.29473:0 718.30386:561…	117.33412:1241 117.33532:2173 117.33653:2656 117.33773:2389 117.33894:1551 187.34088:1753 187.34331:2683 187.34574:2854 187.34818:2159 187.35061:1081 325.56228:1426 325.56785:2309 325.57342:2606 325.579:2103 325.58457:1124 340.04548:1971 340.05143:2897 340.05738:3032 340.06333:2317 340.06927:1221 347.07499:909 347.08112:3168 347.08725:5758 347.09338:7788 347.09952:6047 347.10565:3286 347.11178:12…
26296	L-Tryptophan	7307	13.7615	13.9377	14.0844	205.097	98718664	689260544		[M+H]+	M + 0	found in higher mz's MsMs_26328		205.097	C11H12N2O2		QIVBCDIJIAJPQS-VIFPVBQESA-N	Organoheterocyclic compounds	Indoles and derivatives	Indolyl carboxylic acids and derivatives		430	TRUE	TRUE	TRUE		65.3	97.7	94.1	87.3	236.489	205.00415:0 205.00554:0 205.00693:0 205.00833:0 205.00972:16719 205.01111:36708 205.0125:117234 205.01389:311198 205.01529:521483 205.01668:643101 205.01807:477118 205.01946:267324 205.02085:72347 205.02225:6216 205.02327:0 205.02466:0 205.02605:0 205.02744:0 205.05111:0 205.0525:0 205.0539:0 205.05529:0 205.05668:0 205.05807:0 205.05947:0 205.06086:0 205.06225:0 205.06364:0 205.06504:0 205.06643…	107.0814:567 107.08245:1368 107.0835:3535 107.08455:6419 107.0856:8751 107.08665:7399 107.0877:4514 107.08875:1522 107.0898:503 108.95633:1783 108.9574:2819 108.95848:3091 108.95956:2407 108.96064:1252 109.09681:626 109.0979:2172 109.09898:7905 109.10006:15836 109.10114:23935 109.10222:22410 109.1033:13751 109.10438:5820 109.10546:1073 115.05002:849 115.05119:1264 115.05236:4484 115.05353:7874 11…
50107	ANISODAMINE	11185	21.0813	21.3371	21.6307	306.166	2.04611e+06	20554976		[M+H]+	M + 0		4.4	306.17	C17H23NO4	Tropane alkaloids	WTQYWNWRJNXDEG-ABSNHQIMSA-N	Alkaloids and derivatives	Tropane alkaloids		O=C(OC1CC2N(C)C(C1)C(O)C2)C(C=3C=CC=CC3)CO	430	TRUE	TRUE	TRUE	98.6	65.2	75	100	79.8	13.6012	306.14521:0 306.14775:0 306.15029:0 306.15283:0 306.15537:7442 306.15791:46634 306.16045:187243 306.16299:384065 306.16553:588780 306.16807:573126 306.17061:366921 306.17315:174252 306.17569:53100 306.17823:20739 306.18077:14548 306.18331:4015 306.1861:0 306.18864:0 306.19118:0 306.19372:0 307.13596:0 307.13852:0 307.14107:0 307.14362:0 307.14617:12903 307.14873:24524 307.15128:31352 307.15383:28…	109.09886:760 109.09994:1322 109.10102:1659 109.1021:1563 109.10318:1070 111.11496:489 111.11608:1335 111.11719:1955 111.1183:1854 111.11941:1133 130.06216:851 130.06357:1851 130.06497:2451 130.06638:2211 130.06779:1360 130.0692:521 131.06675:726 131.06817:1414 131.0696:1798 131.07102:1595 131.07244:949 140.11219:1222 140.11377:1608 140.11534:1658 140.11691:1337 140.11848:784 166.90458:788 166.90…
38633	Quinidine	8632	16.2316	16.4428	16.8006	325.191	5516810	42136460		[M+H]+	M + 0	found in higher mz's MsMs_38634	4.71	325.19	C20H24N2O2	Cinchona alkaloids	LOUPRKONTZGTKE-NBGVHYBESA-N	Alkaloids and derivatives	Cinchona alkaloids		OC(C=1C=CN=C2C=CC(OC)=CC21)C3N4CCC(C3)C(C=C)C4	430	TRUE	TRUE	TRUE	99.3	65.1	75	100	82.7	28.5897	325.16006:0 325.16284:0 325.16562:0 325.1684:0 325.17119:1691 325.17397:30760 325.17675:37795 325.17953:104140 325.18231:376155 325.18509:985273 325.18787:1641930 325.19065:1970243 325.19343:1435554 325.19621:802274 325.19899:256566 325.20177:73300 325.20455:26079 325.20734:3582 325.2102:0 325.21298:0 325.21576:0 325.21854:0 326.11594:0 326.11873:0 326.12153:0 326.12432:0 326.12711:11215 326.1299…	102.89136:1125 102.89235:1587 102.89334:1682 102.89433:1394 102.89532:892 124.81199:1221 124.81331:1656 124.81463:1779 124.81595:1481 124.81728:894 127.03521:938 127.03657:2238 127.03792:3482 127.03928:3815 127.04064:2979 127.042:1594 127.04336:538 145.04574:1178 145.04739:2333 145.04905:2975 145.05071:2618 145.05236:1533 145.05402:498 146.06835:1267 146.07002:2596 146.0717:3580 146.07337:3486 14…
56916	Isorosmanol	14606	27.8217	27.9889	28.2411	347.18	6.07228e+06	43888272		[M+H]+	M + 0		7.31	347.18	C20H26O5	Diterpene lactones	UXVPWKDITRJELA-CLWJZODNSA-N	Lipids and lipid-like molecules	Prenol lipids	Terpene lactones	O=C1OC2C3=CC(=C(O)C(O)=C3C14CCCC(C)(C)C4C2O)C(C)C	430	TRUE	TRUE	TRUE	97.9	65	6.6	50	62	29.2267	347.1225:0 347.12556:0 347.12863:0 347.1317:0 347.13476:11591 347.13783:25605 347.1409:40906 347.14397:82620 347.14703:74021 347.1501:22966 347.15317:11966 347.15623:58923 347.1593:115731 347.16237:136874 347.16544:105541 347.1685:80487 347.17127:232471 347.17434:850486 347.17741:1672736 347.18048:2488617 347.18354:2320681 347.18661:1456610 347.18968:653630 347.19275:196582 347.19582:76684 347.19…	127.03657:754 127.03793:1589 127.03929:2066 127.04064:1827 127.042:1041 225.69106:1147 225.69427:1920 225.69749:2225 225.70071:1835 225.70392:1017 291.10281:806 291.10752:3922 291.11223:8576 291.11694:13577 291.12165:13965 291.12636:9082 291.13107:4423 291.13578:984 313.25897:677 313.26422:1769 313.26948:2645 313.27474:2685 313.28:1872 313.28526:812 346.0776:822 346.0837:1812 346.08981:2347 346.0…
57007	Bifemelane	14661	27.3823	28.0933	28.7112	270.185	2.38932e+06	21948928		[M+H]+	M + 0			270.185	C18H23NO		QSQQPMHPCBLLGX-UHFFFAOYSA-N	Benzenoids	Benzene and substituted derivatives	Diphenylmethanes		430	TRUE	TRUE	TRUE		64.9	74.5	50	77.1	10.4831	270.16399:0 270.16609:0 270.1682:0 270.17031:0 270.17241:11683 270.17452:16105 270.17662:64942 270.17873:241454 270.18083:506912 270.18294:790728 270.18505:808294 270.18715:529676 270.18926:263190 270.19137:74596 270.19347:17641 270.19558:5681 270.19843:0 270.20053:0 270.20264:0 270.20475:0 271.17199:0 271.17411:0 271.17622:0 271.17834:0 271.18046:5170 271.18258:28692 271.18469:70232 271.18681:11…	107.50935:763 107.51041:1312 107.51147:1600 107.51253:1467 107.51358:1001 121.09759:608 121.09886:1449 121.10012:2229 121.10138:2409 121.10265:1861 121.10391:973 127.45176:844 127.45313:1428 127.45449:1612 127.45586:1266 127.45722:657 134.99974:1077 135.00123:1776 135.00272:1977 135.00421:1515 135.00569:733 135.11288:937 135.11436:1634 135.11585:2072 135.11734:1984 135.11883:1419 135.12032:699 15…
40176	Vindoline	8874	16.5911	16.9054	17.1594	457.239	757876	6406542		[M+H]+	M + 0		5.25	457.23	C25H32N2O6	Plumeran-type alkaloids	CXBGOBGJHGGWIE-ACSXSLCXSA-N	Alkaloids and derivatives	Plumeran-type alkaloids		O=C(OC1C(O)(C(=O)OC)C2N(C3=CC(OC)=CC=C3C42CCN5CC=CC1(CC)C54)C)C	430	TRUE	TRUE	TRUE	99.3	64.7	77.3	50	65.9	11.2596	457.20226:0 457.2069:0 457.21154:0 457.21617:0 457.22081:4346 457.22544:31652 457.23008:113036 457.23472:211160 457.23935:302081 457.24399:263850 457.24863:159946 457.25326:64108 457.2579:16956 457.26254:8279 457.26699:0 457.27163:0 457.27626:0 457.2809:0 458.18647:0 458.19112:0 458.19577:0 458.20042:0 458.20507:18714 458.20972:35764 458.21437:43632 458.21902:35863 458.22367:11528 458.22833:4426 …	118.98713:930 118.98836:1640 118.98959:1899 118.99083:1533 118.99206:806 122.07795:1188 122.07923:2424 122.08051:3539 122.08178:3857 122.08306:3138 122.08434:1844 122.08562:755 138.40404:1248 138.40558:1789 138.40712:1981 138.40867:1687 138.41021:1049 145.1137:981 145.11535:1529 145.11701:1769 145.11867:1520 145.12033:900 220.66689:1102 220.67:1725 220.6731:1952 220.67621:1615 220.67932:930 264.7…
51445	Geranic acid	11768	21.9289	22.4609	22.648	169.122	1.30324e+06	36205764		[M+H]+	M + 0			169.122	C10H16O2		ZHYZQXUYZJNEHD-VQHVLOKHSA-N	Lipids and lipid-like molecules	Prenol lipids	Monoterpenoids		430	TRUE	TRUE	TRUE		64.5	44.4	42.9	69.4	9.21474	169.04093:0 169.04197:0 169.04302:0 169.04406:0 169.0451:15106 169.04614:24772 169.04719:28365 169.04823:23837 169.04927:15205 169.05031:0 169.05135:0 169.0524:0 169.05344:0 169.05448:0 169.05552:15108 169.05657:25810 169.05761:31172 169.05865:27254 169.05969:17245 169.06074:7741 169.06165:0 169.06269:0 169.06374:0 169.06478:0 169.07729:0 169.07833:0 169.07937:0 169.08042:0 169.08146:3582 169.082…	105.06729:727 105.06831:2223 105.06933:3775 105.07035:4639 105.07138:3415 105.0724:1846 105.07342:654 107.08245:357 107.08351:1051 107.08456:1994 107.08561:3785 107.08666:3356 107.08771:1556 107.08876:687 109.05992:265 109.061:885 109.06208:3593 109.06316:8711 109.06424:14233 109.06532:16076 109.0664:11126 109.06748:5864 109.06856:1631 109.06964:213 109.09777:343 109.09885:971 109.09993:1864 109.…
58281	Palmitic amide	15372	29.1799	29.4223	29.8083	256.262	2.94672e+06	76333232		[M+H]+	M + 0	found in higher mz's MsMs_58288		256.263	C16H33NO		HSEMFIZWXHQJAE-UHFFFAOYSA-N	Lipids and lipid-like molecules	Fatty Acyls	Fatty amides		430	TRUE	TRUE	TRUE		64.3	73.9	66.7	78.4	34.3124	256.24679:0 256.24873:0 256.25068:0 256.25262:0 256.25457:18642 256.25652:101644 256.25846:348542 256.26041:632252 256.26235:868050 256.2643:717091 256.26624:427645 256.26819:158087 256.27013:40250 256.27208:11469 256.27402:0 256.27597:0 256.27792:0 256.27986:0 257.23193:0 257.23389:0 257.23584:0 257.2378:0 257.23975:16569 257.24171:40990 257.24367:99787 257.24562:161332 257.24758:169583 257.2495…	102.08838:647 102.08936:1831 102.09034:3607 102.09132:5194 102.0923:4376 102.09328:2542 102.09425:880 102.09523:287 105.03155:817 105.03257:1860 105.03359:2588 105.03461:2464 105.03564:1597 105.03666:637 106.44842:829 106.44946:1422 106.45051:1774 106.45155:1620 106.45259:1036 107.08351:1199 107.08456:2227 107.08561:2803 107.08666:2508 107.08771:1573 107.08876:633 109.09777:449 109.09886:1326 109…
47284	N-Acetylserotonin	10156	19.2162	19.3594	19.4753	219.112	4742728	33463714		[M+H]+	M + 0			219.112	C12H14N2O2	Hydroxyindoles	MVAWJSIDNICKHF-UHFFFAOYSA-N	Organoheterocyclic compounds	Indoles and derivatives	Hydroxyindoles	CC(=O)NCCC1=CNC2=C1C=C(C=C2)O	430	TRUE	TRUE	TRUE		64	84.7	71.4	81.4	13.2114	219.0935:0 219.09503:0 219.09657:0 219.09811:0 219.09965:0 219.10119:0 219.10272:0 219.10426:0 219.10577:47852 219.10731:183913 219.10885:632935 219.11039:1193312 219.11192:1727420 219.11346:1549416 219.115:957568 219.11654:410340 219.11808:114957 219.11962:38348 219.12115:28119 219.12269:5569 219.12426:0 219.12579:0 219.12733:0 219.12887:0 219.13041:0 219.13195:4589 219.13349:16975 219.13502:324…	103.05189:547 103.05289:1391 103.05388:2036 103.05487:1972 103.05586:1225 105.06728:590 105.0683:1691 105.06932:3099 105.07035:3802 105.07137:3207 105.07239:1779 105.07341:518 109.09993:1177 109.10101:1892 109.10209:2037 109.10317:1523 109.10425:735 111.04167:616 111.04278:1466 111.04389:2075 111.045:2072 111.04611:1507 111.04722:751 115.05069:1029 115.05186:4691 115.05303:8619 115.0542:11735 115…
51554	5,7-Dimethoxy-4-methylcoumarin	11801	22.3558	22.5223	23.0461	221.08	523086016	3310765568		[M+H]+	M + 0	found in higher mz's MsMs_51580		221.081	C12H12O4		WFSKVHPOKPQJSU-UHFFFAOYSA-N	Phenylpropanoids and polyketides	Coumarins and derivatives			430	TRUE	TRUE	TRUE		64	69.5	77.8	78.6	1267.77	220.61622:0 220.61778:0 220.61933:0 220.62088:0 220.62244:1357 220.62399:71074 220.62555:140321 220.6271:181120 220.62865:140417 220.63021:89619 220.63176:19471 220.63332:0 220.63487:0 220.63642:0 220.63798:0 220.71881:0 220.72037:0 220.72192:0 220.72348:0 220.72503:29073 220.72659:37488 220.72814:40709 220.7297:42878 220.73126:39522 220.73281:23854 220.73436:0 220.73592:0 220.73748:0 220.73903:0…	105.06729:1807 105.06831:5408 105.06933:9002 105.07035:10004 105.07138:7675 105.0724:3809 107.08351:5535 107.08456:9380 107.08561:11113 107.08666:9453 107.08771:5556 110.24585:4138 110.24695:6511 110.24805:7163 110.24915:5832 110.25024:3420 111.0772:2570 111.07831:6749 111.07942:11359 111.08053:13427 111.08164:11439 111.08275:6800 111.08386:2458 121.06095:2904 121.06221:7425 121.06347:12648 121.0…
21621	Glycylleucine	6828	12.9279	13.0823	13.2652	189.123	9908355	87032144		[M+H]+	M + 0	similar chromatogram in higher mz_21675	2.5	189.123	C8H16N2O3	Peptides	DKEXFJVMVGETOO-MDOHGIEYNA-N	Organic acids and derivatives	Carboxylic acids and derivatives	Amino acids, peptides, and analogues	O=C(O)C(NC(=O)CN)CC(C)C	430	TRUE	TRUE	TRUE	99.4	64	79.6	50	77.9	44.3752	189.03307:0 189.03431:0 189.03554:0 189.03677:0 189.038:15950 189.03924:31405 189.04047:37212 189.0417:28293 189.04293:12517 189.04417:0 189.0454:0 189.04663:0 189.04786:0 189.0491:0 189.05033:0 189.05156:11098 189.05279:24117 189.05403:36148 189.05526:36214 189.05649:25050 189.05773:12137 189.05901:0 189.06024:0 189.06147:0 189.06271:0 189.06394:0 189.06517:0 189.0664:0 189.06764:13093 189.06887…	102.05318:4041 102.05415:6794 102.05513:7988 102.05611:6767 102.05709:3937 115.03599:3125 115.03716:7574 115.03833:12113 115.0395:13593 115.04067:10825 115.04184:5829 115.04301:1815 129.09968:3159 129.10107:6161 129.10246:7665 129.10385:6480 129.10524:3542 132.09298:2591 132.09442:3088 132.09586:6239 132.0973:27345 132.09874:94089 132.10018:173317 132.10162:243860 132.10306:209724 132.1045:127690…
54978	N-Ethyl-4-menthane-3-carboxamide	13468	25.6277	25.7923	26.008	212.2	3.09872e+06	23407090		[M+H]+	M + 0	similar chromatogram in higher mz_54981; similar chromatogram in higher mz_54992		212.201	C13H25NO		VUNOFAIHSALQQH-UHFFFAOYSA-N	Lipids and lipid-like molecules	Prenol lipids	Monoterpenoids		430	TRUE	TRUE	TRUE		63.8	75	100	82.3	51.1215	212.18424:0 212.18571:0 212.18717:0 212.18864:0 212.1901:2832 212.19157:12250 212.19304:14861 212.1945:48334 212.19597:178444 212.19743:519862 212.1989:882187 212.20037:1125913 212.20183:863934 212.2033:502246 212.20476:163261 212.20623:39818 212.20769:7102 212.20912:0 212.21059:0 212.21206:0 212.21352:0 213.04276:0 213.04423:0 213.04571:0 213.04718:0 213.04866:8122 213.05013:18492 213.0516:25891…	107.08246:366 107.08351:1174 107.08456:2185 107.08561:2789 107.08666:2537 107.08771:1609 107.08876:640 109.09778:301 109.09886:1009 109.09994:2043 109.10102:3959 109.1021:3455 109.10318:1953 109.10426:843 109.10534:323 113.33037:839 113.33152:1446 113.33266:1687 113.3338:1368 113.33495:704 121.09886:798 121.10012:1510 121.10138:1868 121.10265:1606 121.10391:927 125.09415:648 125.09548:1223 125.09…
85	sn-glycero-3-Phosphocholine	103	0.00336225	0.205935	0.243858	258.109	1.26218e+06	13102959		[M+H]+	M + 0			258.11	C8H20NO6P		SUHOQUVVVLNYQR-MRVPVSSYSA-N	Lipids and lipid-like molecules	Glycerophospholipids	Glycerophosphocholines		430	TRUE	TRUE	TRUE		63.6	88	66.7	81.1	3.69676	258.08704:0 258.08901:0 258.09098:0 258.09294:0 258.09491:9573 258.09688:14111 258.09884:13919 258.10081:10592 258.10266:26716 258.10463:100030 258.10659:204943 258.10856:312214 258.11053:301629 258.11249:191091 258.11446:88216 258.11643:22690 258.11839:4986 258.12047:0 258.12244:0 258.1244:0 258.12637:0 259.09864:0 259.10062:0 259.1026:0 259.10457:0 259.10655:9047 259.10853:18727 259.11051:28338…	104.1016:772 104.10261:1066 104.10361:3622 104.10462:13476 104.10563:30141 104.10664:48098 104.10764:51225 104.10865:34296 104.10966:17472 104.11067:5066 104.11167:1501 104.11268:940 104.11369:470 104.13589:669 104.1369:1326 104.1379:1728 104.13891:1569 104.13992:994 105.10817:421 105.10919:1297 105.11021:2172 105.11123:2384 105.11226:1766 105.11328:811 107.3035:866 107.30456:1388 107.30561:1572 …
56128	Diphenylamine	14210	27.0439	27.2331	27.3823	170.096	3.13637e+06	44684740		[M+H]+	M + 0			170.096	C12H11N		DMBHHRLKUKUOEG-UHFFFAOYSA-N	Benzenoids	Benzene and substituted derivatives	Aniline and substituted anilines		430	TRUE	TRUE	TRUE		63.5	75	100	82.2	7.26381	170.08338:0 170.08443:0 170.08549:0 170.08654:0 170.08759:5206 170.08864:52151 170.08969:25643 170.09075:23745 170.09179:35300 170.09284:125636 170.09389:384352 170.09494:660673 170.096:861802 170.09705:675312 170.0981:396100 170.09915:133319 170.1002:33257 170.10126:7098 170.10231:0 170.10337:0 170.10442:0 170.10547:0 171.04145:0 171.04251:0 171.04358:0 171.04464:0 171.0457:0 171.04676:0 171.047…	107.08351:919 107.08456:1644 107.08561:2025 107.08666:1784 107.08771:1091 107.08876:397 109.06104:418 109.06212:844 109.0632:2438 109.06428:4136 109.06536:4672 109.06644:3129 109.06752:1519 109.0686:460 109.09885:860 109.09994:1777 109.10102:2429 109.1021:2288 109.10318:1433 109.10426:499 111.04168:973 111.04279:2069 111.0439:2910 111.04501:2869 111.04612:1964 111.04723:873 111.07609:455 111.0772…
46594	Picrinine	9991	18.9247	19.0515	19.2358	339.177	1.24147e+06	18876602		[M+H]+	M + 0		4.93	339.17	C20H22N2O3	Beta carbolines	BDXYPHKGNUGUFG-ISOAOPOOSA-N	Organoheterocyclic compounds	Indoles and derivatives	Pyridoindoles	O=C(OC)C1C2C(=CC)CN3C4OC5(NC=6C=CC=CC6C15C4)C3C2	430	TRUE	TRUE	TRUE	99	63.5	75	100	75.3	1.18306	339.11791:0 339.12087:0 339.12383:0 339.12679:0 339.12975:3935 339.13271:39643 339.13567:99779 339.13864:165206 339.1416:178245 339.14456:117418 339.14752:50335 339.15048:14750 339.15316:0 339.15612:0 339.15909:0 339.16205:0 339.16501:9133 339.16797:50509 339.17093:162154 339.1739:281254 339.17686:352275 339.17982:263400 339.18278:148268 339.18575:47631 339.18871:15743 339.19225:0 339.19521:0 339…	143.6967:1222 143.69834:1787 143.69997:1848 143.7016:1378 143.70324:693 187.0931:951 187.09553:1532 187.09795:1732 187.10038:1482 187.10281:1000 209.15903:707 209.1619:1681 209.16477:2508 209.16764:2548 209.17051:1774 209.17338:767 321.15619:819 321.16165:1588 321.16711:1922 321.17257:1566 321.17803:805 338.1326:477 338.13849:1392 338.14439:2480 338.15029:4612 338.15619:2653 338.16208:1647 338.16…
16430	Guanine	6363	12.1126	12.3037	12.3963	152.056	244728192	1471452672		[M+H]+	M + 0	found in higher mz's MsMs_16627; found in higher mz's MsMs_16626; found in higher mz's MsMs_16625; found in higher mz's MsMs_16399; found in higher mz's MsMs_16398; found in higher mz's MsMs_16518; found in higher mz's MsMs_16381; found in higher mz's MsMs_16510; found in higher mz's MsMs_16509		152.057	C5H5N5O		UYTPUPDQBNUYGX-UHFFFAOYSA-N	Organoheterocyclic compounds	Imidazopyrimidines	Purines and purine derivatives		430	TRUE	TRUE	TRUE		63.4	90	83.3	83.7	1402.33	151.78835:0 151.78924:0 151.79012:0 151.79101:0 151.7919:14459 151.79278:50815 151.79367:80009 151.79456:78151 151.79544:52285 151.79633:0 151.79722:0 151.79811:64546 151.79899:91066 151.79988:93946 151.80077:65523 151.80165:23818 151.80254:0 151.80343:0 151.80431:0 151.8052:0 151.8966:0 151.89749:0 151.89837:0 151.89926:0 151.90015:28845 151.90104:48101 151.90192:59935 151.90281:56919 151.9037:3…	107.08143:442 107.08248:4714 107.08353:17496 107.08458:33063 107.08563:47301 107.08668:41287 107.08773:25002 107.08878:9898 107.08983:2074 109.06104:1695 109.06212:4276 109.0632:7667 109.06428:9964 109.06536:9631 109.06644:6863 109.06752:3400 109.09776:2144 109.09884:10481 109.09992:22661 109.101:35355 109.10208:34070 109.10316:21223 109.10424:9311 109.10533:2037 110.03209:2024 110.03318:6491 110…
12512	Castanospermine	4415	8.47886	8.55309	9.24283	190.107	44546560	1372911616		[M+H]+	M + 0			190.107	C8H15NO4		JDVVGAQPNNXQDW-TVNFTVLESA-N	Organoheterocyclic compounds	Indolizidines			430	TRUE	TRUE	TRUE		63.2	75	100	82.2	31.5766	190.0217:0 190.02295:0 190.02419:0 190.02543:0 190.02667:1163 190.02792:18091 190.02916:36192 190.0304:20323 190.03164:0 190.03288:0 190.03413:0 190.03537:23800 190.03661:94898 190.03785:167744 190.0391:165748 190.04034:112215 190.04158:66320 190.04282:4850 190.04408:0 190.04532:0 190.04656:0 190.04781:0 190.0913:0 190.09254:0 190.09378:0 190.09503:0 190.09627:174 190.09751:43113 190.09875:140280…	112.07199:4093 112.07312:18660 112.07424:43918 112.07537:70735 112.07649:72753 112.07762:47108 112.07874:22625 112.07987:6505 130.78969:6258 130.79111:12811 130.79252:16439 130.79394:14582 130.79536:8760 131.02828:7696 131.02971:28921 131.03113:87472 131.03255:148767 131.03397:190639 131.0354:146243 131.03682:84545 131.03824:26820 131.03967:6046 154.35647:7145 154.35829:13566 154.36011:17062 154.…
54534	Tauroursodeoxycholic acid	13336	24.8798	25.5413	25.7313	500.304	711560	18177342		[M+H]+	M + 0			500.304	C26H45NO6S		BHTRKEVKTKCXOH-LBSADWJPSA-N	Lipids and lipid-like molecules	Steroids and steroid derivatives	Bile acids, alcohols and derivatives		430	TRUE	TRUE	TRUE		63	77.3	75	79.9	2.50819	500.25783:0 500.26314:0 500.26844:0 500.27375:0 500.27906:10065 500.28436:21262 500.28967:66516 500.29498:140540 500.30028:218384 500.30559:226066 500.3109:148945 500.3162:73739 500.32151:18809 500.32682:1061 500.33196:0 500.33727:0 500.34258:0 500.34788:0 501.04918:0 501.0545:0 501.05982:0 501.06514:0 501.07046:7770 501.07578:17528 501.0811:37493 501.08642:41732 501.09173:27913 501.09705:13948 5…	104.79206:778 104.79307:1535 104.79409:2124 104.79511:2200 104.79613:1689 104.79714:895 110.5032:925 110.5043:1689 110.50541:2079 110.50651:1828 110.50761:1124 126.01748:663 126.01882:1732 126.02016:3973 126.0215:5876 126.02285:5205 126.02419:3104 126.02553:1009 126.02687:258 161.12635:665 161.12829:1527 161.13023:2614 161.13217:3367 161.13411:3323 161.13605:2492 161.13799:1357 187.94792:809 187.…
53094	DEET	12603	23.7988	24.0763	24.2487	192.138	9593723	75678328		[M+H]+	M + 0			192.138	C12H17NO		MMOXZBCLCQITDF-UHFFFAOYSA-N	Benzenoids	Benzene and substituted derivatives	Toluenes		430	TRUE	TRUE	TRUE		62.9	84.8	55.6	79.3	48.0339	192.05661:0 192.05787:0 192.05913:0 192.06039:0 192.06165:5499 192.06292:30279 192.06418:54781 192.06544:69903 192.0667:53069 192.06797:30874 192.06923:11952 192.07049:3142 192.07276:0 192.07403:0 192.07529:0 192.07655:0 192.07781:0 192.07907:0 192.08034:5662 192.0816:13173 192.08286:20546 192.08412:31770 192.08539:16785 192.08665:8781 192.08791:3139 192.08917:0 192.09044:0 192.0917:0 192.09296:0…	100.07314:628 100.07409:1744 100.07504:2976 100.07599:3510 100.07694:2934 100.07789:1683 100.07884:611 105.06729:1018 105.06831:1866 105.06933:2406 105.07035:2252 105.07138:1486 105.0724:606 107.0814:319 107.08245:775 107.08351:2604 107.08456:4737 107.08561:6587 107.08666:5687 107.08771:3426 107.08876:1342 107.08981:516 109.06104:387 109.06212:1008 109.0632:2369 109.06428:4086 109.06536:4573 109.…
52890	Lysionotin	12471	23.6291	23.8205	24.2271	345.086	1.24714e+06	25853550		[M+H]+	M + 0		5.52	345.09	C18H16O7	8-O-methylated flavonoids	KRFBMPVGAYGGJE-UHFFFAOYSA-N	Phenylpropanoids and polyketides	Flavonoids	O-methylated flavonoids	O=C1C=C(OC=2C(OC)=C(O)C(OC)=C(O)C12)C=3C=CC(OC)=CC3	430	TRUE	TRUE	TRUE	98.3	62.7	75	100	79.2	11.7571	345.06151:0 345.06455:0 345.06759:0 345.07063:0 345.07367:9823 345.0767:44441 345.07974:146215 345.08278:257989 345.08582:342803 345.08886:270627 345.0919:158801 345.09494:53847 345.09798:13603 345.10102:4468 345.10412:0 345.10716:0 345.1102:0 345.11324:0 345.24097:0 345.24401:0 345.24705:0 345.2501:0 345.25314:5092 345.25618:12571 345.25922:28207 345.26227:40176 345.26531:34402 345.26835:16608 3…	109.09886:863 109.09994:1767 109.10102:2389 109.1021:2302 109.10318:1578 109.10426:704 119.08197:635 119.0832:1348 119.08444:1784 119.08567:1673 119.0869:1131 144.06171:653 144.06335:1431 144.06498:2227 144.06662:2476 144.06827:1966 144.06991:1030 175.58522:772 175.58742:1450 175.58963:1814 175.59184:1653 175.59404:1100 205.19136:819 205.19415:1507 205.19693:1873 205.19972:1617 205.20251:909 223.…
21719	Ametryn	6839	12.7172	13.1007	13.2868	228.121	32702358	206048528		[M+H]+	M + 0	found in higher mz's MsMs_21905; found in higher mz's MsMs_21759; found in higher mz's MsMs_21758; found in higher mz's MsMs_21754	9.146	228.128	C9H17N5S	Methylthio-s-triazines	RQVYBGPQFYCBGX-UHFFFAOYSA-N	Organoheterocyclic compounds	Triazines	1,3,5-triazines	CCNC1=NC(SC)=NC(NC(C)C)=N1	430	TRUE	TRUE	TRUE	99.9	62.7	78.8	50	70.7	119.811	228.01016:0 228.01179:0 228.01343:0 228.01506:0 228.01669:12797 228.01832:40059 228.01996:87583 228.02159:62311 228.02322:21298 228.02486:0 228.02649:0 228.02812:0 228.02975:39400 228.03139:81903 228.03302:78030 228.03465:24546 228.03629:5449 228.03792:0 228.03955:0 228.04118:0 228.04282:0 228.07548:0 228.07712:0 228.07875:0 228.08038:0 228.08202:0 228.08365:0 228.08528:0 228.08692:0 228.08855:0 …	106.61423:4548 106.61528:8943 106.61632:11054 106.61737:9317 106.61841:5144 116.06447:9957 116.06565:14047 116.06684:42731 116.06803:141390 116.06921:271953 116.0704:400738 116.07158:368209 116.07277:228056 116.07396:98493 116.07514:24321 116.07633:5513 170.88657:5222 170.88869:9424 170.89081:11306 170.89293:9724 170.89505:5853 227.0964:6855 227.09964:11701 227.10289:12970 227.10614:9579 227.1093…
50221	D-ribo-Phytosphingosine	11240	21.2945	21.4433	21.7379	318.3	105450168	734265024		[M+H]+	M + 0			318.301	C18H39NO3		AERBNCYCJBRYDG-KSZLIROESA-N	Organic nitrogen compounds	Organonitrogen compounds	Amines		430	TRUE	TRUE	TRUE		62.6	78.5	50	77	1145.78	318.09809:0 318.10078:0 318.10347:0 318.10616:0 318.10885:7983 318.11154:22079 318.11423:46627 318.11692:40257 318.11961:31829 318.1223:71051 318.125:91767 318.12769:137864 318.13038:190452 318.13307:325453 318.13576:576072 318.13845:855411 318.14114:867508 318.14383:522725 318.14652:190654 318.14921:0 318.1519:0 318.15459:0 318.15729:0 318.15998:0 318.16267:0 318.16536:0 318.16805:0 318.17074:0 …	102.08753:9957 102.08851:36626 102.08949:117196 102.09047:213525 102.09145:300461 102.09243:257985 102.0934:154432 102.09438:58140 102.09536:9838 123.52599:9895 123.52729:17019 123.5286:20543 123.5299:18738 123.5312:12761 150.11011:16220 150.11186:25804 150.1136:27706 150.11534:20215 150.11709:9077 190.03246:9317 190.03495:17570 190.03743:22082 190.03992:19578 190.0424:11566 196.52482:14809 196.5…
33429	Kynurenic acid	7983	15.0167	15.2042	15.7093	190.05	5.01323e+06	60861720		[M+H]+	M + 0			190.05	C10H7NO3		HCZHHEIFKROPDY-UHFFFAOYSA-N	Organoheterocyclic compounds	Quinolines and derivatives	Quinoline carboxylic acids		430	TRUE	TRUE	TRUE		62.3	92.3	100	85.7	9.19493	190.03413:0 190.03538:0 190.03662:0 190.03786:0 190.0391:1402 190.04034:17584 190.04159:18123 190.04283:31496 190.04407:39896 190.04531:114295 190.04656:400145 190.0478:850263 190.04904:1334311 190.05028:1365525 190.05153:889438 190.05277:435541 190.05401:118947 190.05525:36758 190.0565:33628 190.05774:31465 190.05894:56311 190.06019:0 190.06143:0 190.06267:0 190.06391:0 190.06516:0 190.07634:0 1…	103.80508:595 103.80609:1136 103.80709:1388 103.80809:1197 103.8091:714 104.45914:907 104.46015:1406 104.46117:1527 104.46218:1161 104.46319:547 107.08245:364 107.0835:1101 107.08456:1979 107.08561:2411 107.08666:2081 107.08771:1242 107.08876:444 108.46721:577 108.46828:1071 108.46935:1301 108.47042:1134 108.47149:691 109.09669:291 109.09777:755 109.09885:2041 109.09993:3695 109.10101:4954 109.10…
23919	4-Piperidinecarboxamide	7059	13.2868	13.4774	13.7615	129.102	2.44759e+06	25605376		[M+H]+	M + 0	found in higher mz's MsMs_23955; found in higher mz's MsMs_23921	8.2	129.102	C6H12N2O	Piperidinecarboxamides	DPBWFNDFMCCGGJ-UHFFFAOYSA-N	Organoheterocyclic compounds	Piperidines	Piperidinecarboxylic acids and derivatives	C1CNCCC1C(=O)N	430	TRUE	TRUE	TRUE	99.9	62.3	86.5	100	84.4	10.0694	129.0464:0 129.0471:0 129.04779:0 129.04849:0 129.04918:0 129.04988:32543 129.05057:96090 129.05127:162769 129.05196:191852 129.05266:145173 129.05335:89501 129.05405:44366 129.05474:6723 129.05619:0 129.05688:0 129.05758:0 129.05827:0 129.08539:0 129.08609:0 129.08678:0 129.08748:0 129.08817:7253 129.08887:11219 129.08956:38832 129.09026:81705 129.09095:127580 129.09165:131499 129.09235:87202 12…	100.07314:566 100.07409:1314 100.07504:2087 100.07599:2438 100.07694:2136 100.07789:1378 100.07884:605 101.05733:576 101.05829:1534 101.05926:2506 101.06022:2799 101.06118:2220 101.06215:1223 101.06311:421 103.0519:468 103.05289:1144 103.05389:1725 103.05488:1813 103.05587:1331 103.05686:634 111.0772:551 111.07831:1487 111.07942:2729 111.08053:3456 111.08164:3109 111.08275:1980 111.08386:883 111.…
48962	4',7-Dimethoxy-3-hydroxyflavone	10624	19.9949	20.2577	20.6196	299.089	8418959	63255260		[M+H]+	M + 0		9.64	299.091	C17H14O5	Flavonols	IFHXSMSQHPVVSF-UHFFFAOYSA-N	Phenylpropanoids and polyketides	Flavonoids	Flavones	COC1=CC=C(C=C1)C2=C(C(=O)C3=C(O2)C=C(C=C3)OC)O	430	TRUE	TRUE	TRUE	99.4	62.2	85.5	66.7	79.5	16.7841	298.92956:0 298.93201:0 298.93447:0 298.93692:0 298.93937:17540 298.94182:38089 298.94427:52795 298.94672:50254 298.94917:33272 298.95162:14910 298.95602:0 298.95848:0 298.96093:0 298.96338:0 299.04183:0 299.04429:0 299.04674:0 299.04919:0 299.05164:11278 299.0541:42287 299.05655:139840 299.059:317350 299.06145:516679 299.06391:541722 299.06636:347299 299.06881:162540 299.07126:22022 299.07372:0 …	119.04624:2870 119.04747:5533 119.0487:6876 119.04993:5820 119.05117:3132 119.0832:3457 119.08444:5776 119.08567:6673 119.0869:5520 119.08813:3173 130.46685:2449 130.46826:4736 130.46967:6168 130.47109:5865 130.4725:4074 136.05919:3168 136.06069:5314 136.0622:5829 136.0637:4344 136.06521:2005 141.43169:2490 141.43329:4722 141.43488:5845 141.43648:4923 141.43807:2612 147.03754:1052 147.03923:6427 …
10860	L-Arginine	3611	6.84531	7.04249	7.29137	175.119	41757004	364966336		[M+H]+	M + 0	found in higher mz's MsMs_10880; found in higher mz's MsMs_10826; found in higher mz's MsMs_10873; found in higher mz's MsMs_10822		175.12	C6H14N4O2		ODKSFYDXXFIFQN-BYPYZUCNSA-N	Organic acids and derivatives	Carboxylic acids and derivatives	Amino acids, peptides, and analogues		430	TRUE	TRUE	TRUE		62.1	75.8	63.6	77.7	69.7661	175.04948:0 175.05058:0 175.05167:0 175.05277:0 175.05387:0 175.05497:61010 175.05607:158654 175.05717:251230 175.05826:225345 175.05936:143175 175.06046:38185 175.06156:11486 175.06369:0 175.06479:0 175.06589:0 175.06699:0 175.09994:0 175.10104:0 175.10214:0 175.10324:0 175.10434:19053 175.10544:95604 175.10654:339940 175.10764:548579 175.10874:442229 175.10983:342467 175.11093:188804 175.11203:…	112.07312:11614 112.07424:26678 112.07537:36901 112.07649:34215 112.07762:21151 112.07874:8036 112.08437:15037 112.0855:32184 112.08662:45513 112.08775:44584 112.08887:29968 112.09:12739 113.06534:8456 113.06648:14877 113.06762:56734 113.06876:188302 113.0699:337351 113.07104:457041 113.07218:371156 113.07333:219559 113.07447:78465 113.07561:20266 113.07675:7640 114.05123:8247 114.05239:22231 114…
12951	5-L-Glutamyl-L-alanine	5176	9.49737	10.0543	10.7691	219.097	31148790	943011392		[M+H]+	M + 0			219.097	C8H14N2O5		WQXXXVRAFAKQJM-WHFBIAKZSA-N	Organic acids and derivatives	Carboxylic acids and derivatives	Amino acids, peptides, and analogues		430	TRUE	TRUE	TRUE		61.9	58.1	45.5	71.8	64.5233	219.00128:0 219.00281:0 219.00435:0 219.00589:0 219.00743:10012 219.00896:53067 219.0105:97187 219.01204:102038 219.01357:73140 219.01511:17359 219.01665:5751 219.01818:0 219.01972:0 219.02126:0 219.0228:12429 219.02433:28558 219.02587:42679 219.02741:43652 219.02894:31127 219.03048:14567 219.03209:0 219.03363:0 219.03517:0 219.0367:0 219.07668:0 219.07822:0 219.07975:0 219.08129:0 219.08283:0 21…	126.2849:5134 126.28624:8769 126.28759:10757 126.28893:9767 126.29028:6308 128.06533:2057 128.0667:6318 128.06808:18392 128.06945:31220 128.07083:36796 128.0722:26149 128.07358:13978 128.07495:4340 130.04261:3619 130.04402:7764 130.04542:26351 130.04683:84149 130.04823:153198 130.04964:213076 130.05105:179785 130.05245:107663 130.05386:39980 130.05527:8805 130.05667:1870 131.0511:6295 131.05252:1…
45647	1-Naphthoic acid methyl ester	9815	18.5681	18.7171	18.9047	187.075	2.15912e+06	15722346		[M+H]+	M + 0	similar chromatogram in higher mz_45648; similar chromatogram in higher mz_45651; similar chromatogram in higher mz_45656; similar chromatogram in higher mz_45657; similar chromatogram in higher mz_45660; similar chromatogram in higher mz_45662; similar chromatogram in higher mz_45663; similar chromatogram in higher mz_45666; similar chromatogram in higher mz_45667; similar chromatogram in higher…		187.075	C12H10O2		HMRROBKAACRWBP-UHFFFAOYSA-N	Benzenoids	Naphthalenes	Naphthalenecarboxylic acids and derivatives		430	TRUE	TRUE	TRUE		61.9	64.4	55.6	74.4	10.4851	187.06434:0 187.06555:0 187.06676:0 187.06798:0 187.06919:5570 187.0704:37979 187.07162:156512 187.07283:433636 187.07404:730646 187.07526:904968 187.07647:678800 187.07768:390030 187.0789:126014 187.08011:30214 187.08132:5942 187.08253:0 187.08375:0 187.08496:0 187.08617:0 187.0886:0 187.08982:0 187.09103:0 187.09224:0 187.09346:13277 187.09467:24417 187.09588:34650 187.0971:36436 187.09831:2679…	105.06831:519 105.06934:1301 105.07036:1846 105.07138:1744 105.0724:1100 105.20123:933 105.20225:1397 105.20327:1533 105.2043:1284 105.20532:812 107.08246:661 107.08351:1545 107.08456:2534 107.08561:3025 107.08666:2700 107.08771:1787 107.08876:835 109.06212:734 109.0632:1674 109.06428:2448 109.06536:2468 109.06644:1692 109.06752:687 109.09886:576 109.09994:1342 109.10102:1985 109.1021:2108 109.10…
37602	Beta-orcinol	8478	15.9406	16.1498	16.3374	139.075	6.5886e+06	57440832		[M+H]+	M + 0	similar chromatogram in higher mz_37617; similar chromatogram in higher mz_37630; similar chromatogram in higher mz_37634; similar chromatogram in higher mz_37646; similar chromatogram in higher mz_37648; similar chromatogram in higher mz_37663; found in higher mz's MsMs_37643; found in higher mz's MsMs_37642; found in higher mz's MsMs_37614; found in higher mz's MsMs_37607		139.076	C8H10O2	p-Xylenols	GHVHDYYKJYXFGU-UHFFFAOYSA-N	Benzenoids	Benzene and substituted derivatives	Xylenes	Cc1c(O)cc(C)cc1O	430	TRUE	TRUE	TRUE		61.6	88.5	42.9	78.2	10.5721	139.02478:0 139.02555:0 139.02633:0 139.02711:0 139.02789:11723 139.02866:29418 139.02944:45632 139.03022:48293 139.03099:35510 139.03177:17227 139.03255:0 139.03333:0 139.0341:0 139.03488:0 139.03566:0 139.03644:12825 139.03721:32901 139.03799:52775 139.03877:57091 139.03955:42613 139.04032:21456 139.0411:6954 139.04188:0 139.04266:0 139.04343:0 139.04421:0 139.04499:0 139.04577:0 139.04654:0 13…	108.05377:1040 108.05484:3168 108.0559:6294 108.05697:9028 108.05803:7514 108.0591:4276 108.06016:1677 108.06123:665 109.0254:1185 109.02648:2945 109.02756:6696 109.02864:8347 109.02972:6139 109.0308:2522 109.03188:917 109.0632:1540 109.06428:2600 109.06536:3033 109.06644:2597 109.06752:1595 112.03599:1458 112.03712:3465 112.03824:5780 112.03936:6985 112.04049:6274 112.04161:4154 112.04274:1941 1…
50270	Cannabipiperidiethanone	11251	21.1673	21.4639	21.7379	377.232	3.93195e+06	41097528		[M+H]+	M + 0			377.222	C24H28N2O2		AJSBNWAHEDVQJT-UHFFFAOYSA-N	Organoheterocyclic compounds	Indoles and derivatives	Phenylacetylindoles		430	TRUE	TRUE	TRUE		61.6	74.7	50	63.2	19.797	377.05849:0 377.06196:0 377.06544:0 377.06891:0 377.07238:5136 377.07585:14360 377.07933:31586 377.0828:46040 377.08627:39750 377.08974:17432 377.09322:6508 377.09719:0 377.10067:0 377.10414:0 377.10761:0 377.20834:0 377.21181:0 377.21529:0 377.21876:0 377.22223:0 377.22571:12414 377.22918:58349 377.23266:195643 377.23613:503128 377.23961:838773 377.24308:1028269 377.24656:766117 377.25003:435791…	100.31284:794 100.31379:1397 100.31474:1730 100.3157:1601 100.31665:1075 134.38597:1211 134.38744:1889 134.38892:2144 134.3904:1766 134.39188:986 154.24195:809 154.24376:1553 154.24558:1918 154.2474:1623 154.24921:899 203.14397:428 203.14671:1155 203.14946:2255 203.1522:4358 203.15495:4464 203.1577:2201 203.16044:1145 203.16319:421 218.18232:774 218.18537:1678 218.18843:2239 218.19149:2028 218.19…
22701	5'-S-Methylthioadenosine	6938	13.1561	13.2652	13.7713	298.096	458507648	2598790912		[M+H]+	M + 0	similar chromatogram in higher mz_22752; similar chromatogram in higher mz_22766		298.097	C11H15N5O3S	5'-deoxy-5'-thionucleosides	WUUGFSXJNOTRMR-IOSLPCCCSA-N	Nucleosides, nucleotides, and analogues	5'-deoxyribonucleosides	5'-deoxy-5'-thionucleosides	CSC[C@H]1O[C@H]([C@H](O)[C@@H]1O)N1C=NC2=C(N)N=CN=C12	430	TRUE	TRUE	TRUE		61.5	82.7	100	83.1	1506.62	297.65919:0 297.66162:0 297.66406:0 297.66649:0 297.66893:41799 297.67137:62700 297.6738:75021 297.67624:67947 297.67867:41451 297.68111:0 297.68354:0 297.68598:0 297.68841:0 297.80536:0 297.8078:0 297.81023:0 297.81267:0 297.81511:33822 297.81754:60191 297.81998:89003 297.82242:101794 297.82486:79990 297.82729:39931 297.82973:0 297.83217:0 297.83461:0 297.83704:0 297.83948:0 297.84192:0 297.8443…	103.01916:1905 103.02015:4365 103.02114:6127 103.02213:5888 103.02312:3868 103.02411:1547 103.33922:1850 103.34022:3083 103.34121:3625 103.34221:3200 103.34321:2034 116.06674:1124 116.06793:3092 116.06912:5602 116.0703:7173 116.07149:6577 116.07267:4148 116.07386:1662 119.03016:303 119.03139:2511 119.03262:10343 119.03386:19813 119.03509:28228 119.03632:23606 119.03755:13776 119.03878:4835 119.04…
45904	N,N-diisopropyl-3-nitrobenzamide	9881	18.6731	18.8399	19.0086	251.137	20134702	135971488		[M+H]+	M + 0	found in higher mz's MsMs_45919		251.139	C13H18N2O3		UFFKMMNKRCCXPE-UHFFFAOYSA-N	Benzenoids	Benzene and substituted derivatives	Nitrobenzenes		430	TRUE	TRUE	TRUE		61.3	58.9	50	71.5	95.9648	251.00845:0 251.01034:0 251.01222:0 251.01411:0 251.01599:2769 251.01788:16693 251.01976:40760 251.02165:78634 251.02354:54342 251.02542:19412 251.02731:0 251.02919:0 251.03108:0 251.03297:24087 251.03485:64974 251.03674:45475 251.03863:20072 251.04048:0 251.04236:0 251.04425:0 251.04614:0 251.11217:0 251.11405:0 251.11594:0 251.11783:0 251.11972:3873 251.1216:47771 251.12349:132845 251.12538:204…	104.84702:846 104.84803:1318 104.84905:1465 104.85007:1210 104.85109:720 106.83068:604 106.83173:1190 106.83277:1487 106.83382:1298 106.83487:783 109.09778:478 109.09886:1317 109.09994:3208 109.10102:4577 109.1021:3983 109.10318:1776 109.10426:787 109.10534:221 118.03519:871 118.0364:1371 118.03762:1539 118.03884:1244 118.04005:658 119.0832:553 119.08444:1379 119.08567:1980 119.0869:1821 119.0881…
13478	L-Prolyl-L-isoleucine	5422	10.4096	10.5316	10.7462	229.154	17566810	148276960		[M+H]+	M + 0	found in higher mz's MsMs_13857		229.15	C11H20N2O3	Dipeptides	OCYROESYHWUPBP-CIUDSAMLSA-N	Organic acids and derivatives	Carboxylic acids and derivatives	Amino acids, peptides, and analogues	CC[C@H](C)[C@@H](C(=O)O)NC(=O)[C@@H]1CCCN1	430	TRUE	TRUE	TRUE		60.8	75.6	66.7	75.1	39.7359	229.04557:0 229.04721:0 229.04886:0 229.0505:0 229.05214:11688 229.05379:41772 229.05543:123395 229.05708:146154 229.05872:96588 229.06036:42030 229.06201:0 229.06365:0 229.0653:0 229.06694:0 229.06858:0 229.0768:0 229.07845:0 229.08009:0 229.08174:0 229.08338:26961 229.08502:48837 229.08667:67739 229.08831:70289 229.08996:51420 229.0916:23685 229.09358:0 229.09523:0 229.09687:0 229.09852:0 229.1…	110.06931:1466 110.07041:2435 110.0715:2668 110.0726:1952 110.07369:842 112.04619:787 112.04731:1272 112.04844:4739 112.04956:8600 112.05069:11726 112.05181:9606 112.05294:5617 112.05406:1891 112.05519:168 112.08324:596 112.08436:1885 112.08549:3703 112.08662:4905 112.08774:4606 112.08887:3054 112.08999:1348 114.05123:500 114.05238:1410 114.05354:3527 114.05469:5883 114.05585:6289 114.057:4114 11…
8257	Isoalantolactone	2930	5.64997	5.70315	5.78875	233.149	10762837	43006016		[M+H]+	M + 0		7.23	233.15	C15H20O2	Eudesmanolides, secoeudesmanolides, and derivatives	CVUANYCQTOGILD-QVHKTLOISA-N	Lipids and lipid-like molecules	Prenol lipids	Terpene lactones	O=C1OC2CC3(C)CCCC(=C)C3CC2C1=C	430	TRUE	TRUE	TRUE	100	60.8	81.5	66.7	78.9	40.822	233.00699:0 233.00867:0 233.01036:0 233.01205:0 233.01373:28704 233.01542:83831 233.01711:195533 233.01879:329471 233.02048:328703 233.02217:159092 233.02385:80084 233.02554:28649 233.02723:0 233.02891:0 233.0306:0 233.03229:0 233.05084:0 233.05253:0 233.05422:0 233.05591:0 233.05759:59400 233.05928:265642 233.06097:439354 233.06265:525722 233.06434:376332 233.06603:207752 233.06772:31747 233.069…	108.21801:13237 108.21908:20641 108.22015:23476 108.22122:20461 108.22229:13337 120.06286:9988 120.0641:20497 120.06535:27621 120.0666:26823 120.06785:19010 120.0691:9225 136.26262:11688 136.26413:19604 136.26564:23589 136.26715:21128 136.26866:13601 188.07262:13618 188.07507:22105 188.07751:24565 188.07996:19194 188.0824:9768 200.34485:13845 200.34753:23301 200.35022:26705 200.35291:22128 200.35…
7950	Methionine	2919	5.60293	5.68751	5.78241	150.058	10495693	40321556		[M+H]+	M + 0	found in higher mz's MsMs_8037		150.058	C5H11NO2S	Methionine and derivatives	FFEARJCKVFRZRR-UHFFFAOYSA-N	Organic acids and derivatives	Carboxylic acids and derivatives	Amino acids, peptides, and analogues	CSCCC(N)C(O)=O	430	TRUE	TRUE	TRUE		60.7	90.9	80	82.6	13.9456	149.9996:0 150.00047:0 150.00134:0 150.00221:0 150.00308:17727 150.00395:50227 150.00482:85452 150.00569:108269 150.00657:50087 150.00744:0 150.00831:0 150.00918:0 150.01005:69191 150.01092:69160 150.01179:42949 150.01266:13998 150.01354:0 150.01441:0 150.01528:0 150.01615:0 150.01963:0 150.02051:0 150.02138:0 150.02225:0 150.02312:11213 150.02399:32103 150.02486:85821 150.02573:139882 150.02661:…	102.0522:3553 102.05318:12517 102.05416:23263 102.05514:28559 102.05611:24086 102.05709:13292 102.05807:4089 104.04919:3308 104.05019:22218 104.0512:57280 104.05221:95181 104.05321:107133 104.05422:73660 104.05523:37879 104.05623:10650 104.05724:3191 121.02559:8105 121.02685:16509 121.02812:21719 121.02938:19945 121.03064:12605 121.03191:4827 133.02698:7486 133.02844:29812 133.02989:60960 133.031…
15163	Cordycepin	6129	11.6739	11.875	11.9465	252.108	50393840	323974720		[M+H]+	M + 0		0.446	252.109	C10H13N5O3	Purine 3'-deoxyribonucleosides	OFEZSBMBBKLLBJ-BAJZRUMYSA-N	Nucleosides, nucleotides, and analogues	Purine nucleosides	Purine 3'-deoxyribonucleosides	OCC1OC(N2C=NC=3C(=NC=NC32)N)C(O)C1	430	TRUE	TRUE	TRUE	99.3	60.7	87.1	100	83.8	153.483	251.97873:0 251.98063:0 251.98252:0 251.98442:0 251.98632:1394 251.98821:25375 251.99011:53376 251.99201:55525 251.9939:19090 251.9958:0 251.9977:0 251.99959:0 252.00149:47794 252.00339:116085 252.00529:148009 252.00718:103557 252.00908:25285 252.01098:5178 252.01396:0 252.01586:0 252.01776:0 252.01965:0 252.0595:0 252.0614:0 252.06329:0 252.06519:0 252.06709:18030 252.06899:71070 252.07089:16323…	104.10565:1293 104.10666:2042 104.10766:2136 104.10867:1509 104.10968:662 117.05018:269 117.05139:1822 117.05259:4954 117.05379:8329 117.05499:10023 117.05619:7357 117.05739:4107 117.05859:1179 117.05979:20 119.03145:600 119.03268:1754 119.03392:3490 119.03515:5107 119.03638:4348 119.03761:2466 119.03884:989 119.04007:351 119.045:248 119.04623:938 119.04747:2019 119.0487:4074 119.04993:3974 119.0…
53604	Asarone	12928	24.4437	24.7182	24.9943	209.114	1.96275e+06	27910288		[M+H]+	M + 0		5.32	209.11	C12H16O3	Anisoles	RKFAZBXYICVSKP-AATRIKPKSA-N	Benzenoids	Phenol ethers	Anisoles	O(C=1C=C(OC)C(C=CC)=CC1OC)C	430	TRUE	TRUE	TRUE	98.1	60.6	81.2	50	74.8	5.35263	209.06938:0 209.07081:0 209.07224:0 209.07368:0 209.07511:17557 209.07654:39492 209.07798:52763 209.07941:48036 209.08084:30518 209.08221:0 209.08365:0 209.08508:0 209.08652:0 209.10229:0 209.10372:0 209.10516:0 209.10659:0 209.10802:0 209.10946:37968 209.11089:144716 209.11232:285239 209.11376:429967 209.11519:425584 209.11663:280189 209.11806:141103 209.11949:38572 209.12093:0 209.12243:0 209.1…	144.53516:742 144.53681:1233 144.53846:1436 144.54011:1260 144.54176:835 191.06276:556 191.06526:1329 191.06777:1991 191.07027:2011 191.07278:1358 191.07528:506 191.17552:1138 191.17803:2053 191.18053:2497 191.18304:2122 191.18555:1220 191.18806:449 193.46478:958 193.46733:1552 193.46988:1770 193.47243:1514 193.47499:967 209.02999:702 209.03286:1680 209.03572:2664 209.03859:3055 209.04146:2604 20…
55162	Oxysophocarpine	13567	25.8342	25.9858	26.4137	263.16	2.09009e+06	21116798		[M+H]+	M + 0		4.46	263.17	C15H22N2O2	Matrine alkaloids	UFHGABBBZRPRJV-UHFFFAOYSA-N	Organoheterocyclic compounds	Quinolines and derivatives	Benzoquinolines	O=C1C=CCC2N1CC3CCC[N+]4([O-])CCCC2C34	430	TRUE	TRUE	TRUE	97.7	60.6	73.1	50	62.9	8.03051	263.10981:0 263.11184:0 263.11386:0 263.11588:0 263.11791:4944 263.11993:18444 263.12196:36322 263.12398:53066 263.126:46861 263.12803:28599 263.13005:13732 263.13208:3911 263.13406:0 263.13608:0 263.13811:0 263.14013:0 263.14216:0 263.14418:0 263.14621:2033 263.14823:10096 263.15025:12724 263.15228:26798 263.1543:100082 263.15633:322588 263.15835:579572 263.16038:798489 263.1624:670655 263.16443…	102.02971:1037 102.03069:1377 102.03167:1459 102.03265:1258 102.03362:872 119.2757:725 119.27694:1320 119.27817:1579 119.27941:1292 119.28064:663 137.16771:667 137.16923:1266 137.17076:1573 137.17228:1359 137.1738:760 204.94627:1061 204.94905:1641 204.95184:1810 204.95462:1453 204.9574:792 263.14574:364 263.14979:1820 263.15384:5855 263.15788:10094 263.16193:13045 263.16598:9939 263.17003:5608 26…
30688	1H-indole-3-carboxamide	7719	14.4397	14.7039	15.0783	161.07	62353888	481517568		[M+H]+	M + 0	found in higher mz's MsMs_30722; found in higher mz's MsMs_30693	3.15	161.07	C9H8N2O	Indolecarboxamides and derivatives	LSGKMZLPZFPAIN-UHFFFAOYSA-N	Organoheterocyclic compounds	Indoles and derivatives	Indolecarboxylic acids and derivatives	O=C(N)C1=CNC=2C=CC=CC21	430	TRUE	TRUE	TRUE	99.3	60.6	80.8	66.7	78.9	180.528	160.78283:0 160.7838:0 160.78476:0 160.78573:0 160.7867:20472 160.78766:32478 160.78863:34574 160.7896:23472 160.79057:7677 160.79153:0 160.7925:0 160.79346:0 160.79443:0 161.00445:0 161.00542:0 161.00639:0 161.00736:0 161.00833:6561 161.0093:40092 161.01026:120624 161.01123:105822 161.0122:41102 161.01317:0 161.01414:0 161.01511:0 161.01608:55266 161.01705:158680 161.01802:231421 161.01898:18547…	107.89628:1521 107.89735:3232 107.89841:4567 107.89947:4685 107.90054:3508 107.9016:1780 113.96118:1685 113.96233:3424 113.96349:4402 113.96464:4004 113.96579:2586 115.03716:2480 115.03833:3664 115.0395:3995 115.04067:3309 115.04184:2030 118.02546:1354 118.02667:3425 118.02789:5745 118.02911:9973 118.03032:5776 118.03154:3517 118.03275:1479 132.06575:2170 132.06719:3691 132.06863:4302 132.07007:3…
56858	6,7-dimethoxy-2,2-dimethyl-2h-1-benzopyran	14573	27.7598	27.9249	28.1984	221.116	8084491	61967232		[M+H]+	M + 0	found in higher mz's MsMs_56862	5.56	221.12	C13H16O3	2,2-dimethyl-1-benzopyrans	PTIDGSWTMLSGAH-UHFFFAOYSA-N	Organoheterocyclic compounds	Benzopyrans	1-benzopyrans	O(C1=CC=2OC(C=CC2C=C1OC)(C)C)C	430	TRUE	TRUE	TRUE	97.5	60.3	79	100	79.7	19.418	221.07244:0 221.074:0 221.07556:0 221.07711:0 221.07867:9991 221.08023:18012 221.08179:51628 221.08335:86300 221.08491:98631 221.08647:72167 221.08803:41426 221.08959:11598 221.09116:0 221.09272:0 221.09428:0 221.09584:0 221.0974:0 221.09896:0 221.10052:0 221.10208:0 221.10364:1732 221.1052:23175 221.10675:34987 221.10831:45034 221.10987:63146 221.11143:214342 221.11299:748799 221.11455:1487529 2…	109.0632:3005 109.06428:4561 109.06536:4952 109.06644:3899 109.06752:2092 109.09777:1007 109.09885:3332 109.09993:6265 109.10101:8129 109.1021:7602 109.10318:5066 109.10426:2299 117.27509:1885 117.27629:3592 117.27749:4281 117.2787:3508 117.2799:1938 121.09885:1677 121.10012:3060 121.10138:3759 121.10265:3212 121.10391:1774 123.04047:1552 123.04176:3727 123.04306:5695 123.04435:6138 123.04565:479…
52956	1H-Benzotriazole	12504	23.6923	23.8845	24.2063	120.055	3.97706e+06	32822826		[M+H]+	M + 0	similar chromatogram in higher mz_52957; similar chromatogram in higher mz_52959; similar chromatogram in higher mz_52962; similar chromatogram in higher mz_52963; similar chromatogram in higher mz_52965; similar chromatogram in higher mz_52966; found in higher mz's MsMs_52958		120.056	C6H5N3		QRUDEWIWKLJBPS-UHFFFAOYSA-N	Organoheterocyclic compounds	Benzotriazoles			430	TRUE	TRUE	TRUE		60.3	75	100	81.2	12.8291	120.01552:0 120.01614:0 120.01676:0 120.01739:0 120.01801:6969 120.01864:17993 120.01926:30305 120.01988:35843 120.02051:30419 120.02113:18021 120.02175:7207 120.02238:0 120.023:0 120.02362:0 120.02425:0 120.04545:0 120.04607:0 120.0467:0 120.04732:0 120.04795:0 120.04857:0 120.04919:0 120.04982:0 120.05044:0 120.05105:8580 120.05168:21559 120.0523:25567 120.05293:50921 120.05355:188645 120.05417…	103.05087:480 103.05186:2458 103.05285:6046 103.05384:9893 103.05483:10567 103.05583:6840 103.05682:3179 103.05781:644 110.05726:889 110.05836:1877 110.05945:2674 110.06055:2687 110.06164:1840 110.06274:726 119.08196:937 119.08319:2234 119.08443:3532 119.08566:3868 119.08689:3043 119.08812:1700 119.08936:597 120.01295:288 120.01419:1744 120.01544:6819 120.01669:8273 120.01794:5395 120.01918:1817 …
32296	Pinene oxide	7873	14.7865	14.9975	15.0567	153.127	5.07611e+06	67492696		[M+H]+	M + 0			153.127	C10H16O							430	TRUE	TRUE	TRUE		60.3	72.9	42.9	74.4	4.77645	153.04733:0 153.04823:0 153.04913:0 153.05003:0 153.05092:6634 153.05182:23432 153.05272:51366 153.05362:82755 153.05451:92856 153.05541:63626 153.05631:31789 153.05721:5224 153.05811:0 153.059:0 153.0599:0 153.0608:0 153.08415:0 153.08505:0 153.08595:0 153.08685:0 153.08774:6372 153.08864:20293 153.08954:40242 153.09044:54611 153.09134:53100 153.09223:37125 153.09313:18164 153.09403:6176 153.094…	100.03802:1127 100.03897:1893 100.03992:2205 100.04087:1844 100.04182:1052 107.08141:767 107.08246:3836 107.08351:12921 107.08457:23457 107.08562:32609 107.08667:27533 107.08772:16532 107.08877:6389 107.08982:1541 107.09087:307 108.04205:622 108.04312:1513 108.04418:2135 108.04525:2039 108.04631:1322 108.08573:707 108.0868:1812 108.08786:3141 108.08893:3840 108.09:3360 108.09106:2026 108.09213:72…
54883	gamma-Decalactone	13435	25.5632	25.7313	26.008	171.137	4.38141e+06	43652076		[M+H]+	M + 0	similar chromatogram in higher mz_54889; similar chromatogram in higher mz_54890; similar chromatogram in higher mz_54908		171.138	C10H18O2	Gamma butyrolactones	IFYYFLINQYPWGJ-UHFFFAOYNA-N	Organoheterocyclic compounds	Lactones	Gamma butyrolactones	CCCCCCC1CCC(=O)O1	430	TRUE	TRUE	TRUE		60.2	75.7	64.7	77.3	11.1546	171.07034:0 171.0714:0 171.07246:0 171.07352:0 171.07458:11943 171.07564:28278 171.0767:38684 171.07776:34280 171.07882:18976 171.07989:0 171.08095:0 171.08201:0 171.08307:0 171.09156:0 171.09262:0 171.09368:0 171.09474:0 171.0958:8935 171.09686:20017 171.09793:58998 171.09899:99686 171.10005:130411 171.10111:110710 171.10217:68688 171.10323:29303 171.10429:11490 171.10536:0 171.10642:0 171.10748…	100.87644:1010 100.8774:1501 100.87836:1583 100.87932:1244 100.88028:719 101.05637:489 101.05733:1203 101.05829:2056 101.05926:2464 101.06022:2095 101.06118:1202 101.06215:369 107.08036:419 107.08141:1058 107.08246:3813 107.08351:12239 107.08457:22110 107.08562:30405 107.08667:25319 107.08772:15117 107.08877:5678 107.08982:1412 107.09087:314 108.08573:538 108.0868:1482 108.08786:2612 108.08893:32…
26282	1,5-Naphthalenediamine	7307	13.7615	13.9377	14.0636	159.092	3.59186e+06	25351328		[M+H]+	M + 0			159.092	C10H10N2		KQSABULTKYLFEV-UHFFFAOYSA-N	Benzenoids	Naphthalenes			430	TRUE	TRUE	TRUE		59.9	62.9	80	76.2	17.9408	159.08136:0 159.08231:0 159.08326:0 159.08421:0 159.08516:6033 159.08611:16816 159.08706:21488 159.08802:83131 159.08897:320340 159.08992:719801 159.09087:1151949 159.09182:1238981 159.09277:832787 159.09373:426908 159.09468:123761 159.09563:33572 159.09658:19002 159.09753:2316 159.09851:0 159.09946:18596 159.10042:44399 159.10137:58801 159.10232:47339 159.10327:23661 159.10422:6965 159.10517:0 1…	101.0583:636 101.05926:1188 101.06022:1432 101.06119:1179 101.06215:605 102.08838:412 102.08936:1075 102.09034:2385 102.09132:3730 102.0923:3526 102.09328:1631 102.09425:743 102.09523:209 112.07077:118 112.07189:991 112.07302:4613 112.07414:9855 112.07527:15381 112.07639:15138 112.07752:9622 112.07864:4449 112.07977:1236 112.0809:545 113.05739:449 113.05853:1180 113.05967:1769 113.06081:1772 113.…
17898	6-Methoxyquinoline	6473	12.3431	12.4814	12.7812	160.076	4.55182e+06	27338278		[M+H]+	M + 0	similar chromatogram in higher mz_17906; similar chromatogram in higher mz_17915; similar chromatogram in higher mz_17950; similar chromatogram in higher mz_17959; similar chromatogram in higher mz_18002; similar chromatogram in higher mz_18027		160.076	C10H9NO		HFDLDPJYCIEXJP-UHFFFAOYSA-N	Organoheterocyclic compounds	Quinolines and derivatives			430	TRUE	TRUE	TRUE		59.8	80.3	66.7	78.5	35.5167	160.06499:0 160.06595:0 160.06691:0 160.06787:0 160.06883:3825 160.06979:29625 160.07075:39714 160.07171:84927 160.07267:295542 160.07363:928001 160.07459:1639786 160.07555:2209792 160.07651:1797200 160.07747:1067365 160.07843:388684 160.07939:103488 160.08035:30421 160.08131:21691 160.08227:0 160.08323:0 160.08419:0 160.08516:0 160.08612:0 160.09092:0 160.09188:0 160.09284:0 160.0938:0 160.09476…	100.07236:767 100.07331:3386 100.07426:10097 100.0752:17407 100.07615:22274 100.0771:16916 100.07805:9605 100.079:2659 100.07995:62 101.05637:689 101.05733:1999 101.0583:3987 101.05926:8522 101.06022:8556 101.06119:5497 101.06215:2220 101.06311:781 105.06627:775 105.06729:1794 105.06831:5563 105.06934:9529 105.07036:11226 105.07138:7881 105.0724:4053 105.07342:1298 113.96118:1833 113.96233:3771 1…
13616	Pyridoxine (Vitamin B6)	5433	10.4492	10.5485	10.7035	170.08	2.86744e+06	17018434		[M+H]+	M + 0	similar chromatogram in higher mz_13636; similar chromatogram in higher mz_13827; similar chromatogram in higher mz_13662; similar chromatogram in higher mz_13854; similar chromatogram in higher mz_13862; similar chromatogram in higher mz_13676; similar chromatogram in higher mz_13867; similar chromatogram in higher mz_13872; similar chromatogram in higher mz_13896; similar chromatogram in higher…		170.081	C8H11NO3	C00314	LXNHXLLTXMVWPM-UHFFFAOYSA-N	Organoheterocyclic compounds	Pyridines and derivatives	Pyridoxines	65-23-6	430	TRUE	TRUE	TRUE		59.7	70.5	57.1	75.2	11.7766	169.58714:0 169.58818:0 169.58923:0 169.59028:0 169.59133:16442 169.59237:41407 169.59342:66595 169.59447:77553 169.59552:68624 169.59656:45561 169.59761:20741 169.59866:0 169.59971:0 169.60076:0 169.6018:0 170.06991:0 170.07097:0 170.07202:0 170.07307:0 170.07412:23882 170.07517:40468 170.07623:53806 170.07728:166781 170.07833:587050 170.07938:1200899 170.08043:1850977 170.08148:1827592 170.0825…	100.04751:444 100.04846:1259 100.04941:2560 100.05036:3554 100.05131:3456 100.05226:2313 100.05321:987 100.07225:309 100.0732:1577 100.07415:4938 100.0751:8523 100.07605:11021 100.077:8466 100.07795:4851 100.0789:1444 100.07985:187 107.08246:449 107.08351:1256 107.08456:3075 107.08561:4358 107.08666:3681 107.08771:2152 107.08876:736 109.0632:1044 109.06428:1708 109.06536:1887 109.06644:1449 109.0…
42752	Dehydrohistidyl-tryptophanyl-diketopiperazine	9314	17.4147	17.7549	18.1071	322.12	282610	1.5199e+06		[M+H]+	M + 0			322.129	C17H15N5O2		ITXQTTPWGBFRNK-GIDUJCDVSA-N	Organic acids and derivatives	Carboxylic acids and derivatives	Amino acids, peptides, and analogues		430	TRUE	TRUE	TRUE		59.5	82.6	50	66	4.58093	322.0984:0 322.10114:0 322.10388:0 322.10662:0 322.10936:1028 322.11211:14009 322.11485:53663 322.11759:104022 322.12033:156288 322.12307:146175 322.12581:89234 322.12855:37983 322.1313:8359 322.13404:0 322.13678:11744 322.13952:36485 322.14226:51389 322.14501:56937 322.14775:47934 322.15049:27699 322.15323:10966 322.15597:0 322.15871:0 322.16146:0 322.1642:0 323.10405:0 323.1068:0 323.10956:0 32…	163.07981:397 163.08178:1159 163.08376:2796 163.08574:4447 163.08771:4083 163.08969:1908 163.09166:751 190.08965:573 190.09214:1475 190.09462:2483 190.09711:2960 190.09959:2506 190.10208:1424 190.10456:475 299.05347:1230 299.05838:2141 299.06328:2474 299.06819:1946 299.07309:949 322.09718:50 322.10266:1217 322.10815:5225 322.11363:11355 322.11911:17981 322.1246:18667 322.13008:12309 322.13556:625…
32482	3,4-dimethyl-9-phenyl-7H-furo[2,3-f]chromen-7-one	7895	14.8291	15.036	15.2042	291.097	2.1777e+06	14453869		[M+H]+	M + 0		7.39	291.1	C19H14O3	Neoflavones	AXTZJFBZXCJFJP-UHFFFAOYSA-N	Phenylpropanoids and polyketides	Neoflavonoids	Neoflavones	O=C1OC=2C=C(C3=C(OC=C3C)C2C(=C1)C=4C=CC=CC4)C	430	TRUE	TRUE	TRUE	99.7	59.3	79.2	50	74.7	8.06304	291.06867:0 291.07102:0 291.07338:0 291.07573:0 291.07809:0 291.08044:0 291.0828:0 291.08515:0 291.08748:44798 291.08983:158597 291.09219:471679 291.09454:801843 291.0969:1020203 291.09925:777666 291.10161:448329 291.10396:143514 291.10632:39373 291.10867:14848 291.11103:8836 291.11341:0 291.11577:0 291.11813:0 291.12048:0 291.16524:0 291.1676:0 291.16995:0 291.17231:0 291.17466:13672 291.17702:2…	125.09282:805 125.09415:1448 125.09548:1716 125.0968:1417 125.09813:773 139.03469:616 139.03625:1574 139.0378:2417 139.03936:2508 139.04091:1759 139.04247:752 160.09549:1039 160.09741:1666 160.09933:1809 160.10125:1393 160.10318:731 160.9035:794 160.90544:1327 160.90738:1561 160.90931:1323 160.91125:744 162.00084:710 162.00279:1330 162.00475:1582 162.0067:1294 162.00866:701 165.02486:710 165.0268…
54798	5-O-methylvisammioside	13424	25.3694	25.7096	25.856	453.168	33044804	314094912		[M+H]+	M + 0	found in higher mz's MsMs_54856	4.97	453.17	C22H28O10	Furanochromones	QVGFPTYGKPLXPK-OOBAEQHESA-N	Organoheterocyclic compounds	Benzopyrans	1-benzopyrans	O=C1C=C(OC=2C=C3OC(CC3=C(OC)C12)C(OC4OC(CO)C(O)C(O)C4O)(C)C)C	430	TRUE	TRUE	TRUE	97.9	58.6	75	100	79.9	244.221	452.86647:0 452.87104:0 452.87561:0 452.88018:0 452.88475:13944 452.88932:38988 452.89389:96351 452.89846:104573 452.90303:65488 452.9076:26571 452.91217:16386 452.91633:0 452.9209:0 452.92547:0 452.93004:0 453.10836:0 453.11293:0 453.11751:0 453.12208:0 453.12666:24945 453.13123:69082 453.1358:138545 453.14038:183966 453.14495:203174 453.14953:760738 453.1541:2905630 453.15868:6135635 453.16325:…	102.09132:4684 102.0923:9894 102.09328:12671 102.09426:10645 102.09523:5389 102.64928:7073 102.65027:10702 102.65125:12096 102.65224:10338 102.65323:6234 103.83318:5332 103.83418:10184 103.83519:12301 103.83619:10165 103.83719:5375 120.98519:7232 120.98645:11586 120.98771:13387 120.98898:11751 120.99024:8080 121.90543:9063 121.90671:13884 121.90798:14823 121.90926:11571 121.91054:6473 164.77985:7…
52376	Isorhynchophylline	12160	23.0029	23.2172	23.3443	385.219	843827	6524686		[M+H]+	M + 0		5.41	385.21	C22H28N2O4	Indolizidines	DAXYUDFNWXHGBE-UHFFFAOYNA-N	Organoheterocyclic compounds	Indolizidines		O=C(OC)C(=COC)C1CC2N(CCC32C(=O)NC=4C=CC=CC43)CC1CC	430	TRUE	TRUE	TRUE	98.4	58.4	75	100	70.4	6.4566	385.17646:0 385.18004:0 385.18363:0 385.18721:0 385.1908:9534 385.19438:25555 385.19797:28186 385.20155:21758 385.20494:24044 385.20853:70825 385.21211:191689 385.2157:321494 385.21928:383970 385.22287:274433 385.22645:148313 385.23004:42361 385.23363:9988 385.23741:0 385.24099:0 385.24458:0 385.24816:0 385.2912:0 385.29478:0 385.29837:0 385.30195:0 385.30554:11570 385.30913:20049 385.31271:22998…	127.0325:1262 127.03386:1887 127.03521:2016 127.03657:1562 127.03793:806 132.09742:432 132.09886:1460 132.1003:2642 132.10174:3180 132.10318:2670 132.10462:1520 132.10606:529 239.04445:1028 239.04795:2040 239.05146:2627 239.05496:2374 239.05847:1495 239.06197:563 260.70518:768 260.70917:1570 260.71316:2038 260.71716:1800 260.72115:1033 262.14434:952 262.14836:1650 262.15239:1937 262.15641:1611 26…
53331	Huperzine A	12807	24.336	24.4778	24.6874	243.157	1.43874e+06	8374460		[M+H]+	M + 0		4.6	243.15	C15H18N2O	Quinolones and derivatives	OZLPUNFFCJDMJD-UHFFFAOYSA-N	Benzenoids	Phenol ethers		O=C1C=CC2=C(N1)CC3C=C(C)CC2(N)C3=CC	430	TRUE	TRUE	TRUE	98	58.4	78.4	50	69	4.35811	243.14235:0 243.14415:0 243.14594:0 243.14774:0 243.14954:28728 243.15134:134317 243.15313:293814 243.15493:461450 243.15673:474206 243.15853:311919 243.16033:151830 243.16213:36423 243.16392:6964 243.16573:0 243.16753:0 243.16933:0 243.17113:0 247.11699:0 247.11883:0 247.12067:0 247.12251:0 247.12436:28129 247.1262:58362 247.12804:72313 247.12988:59959 247.13173:35437 247.13356:0 247.13541:0 247…	168.68976:771 168.69184:1395 168.69392:1648 168.696:1421 168.69807:899 222.65119:891 222.65434:1517 222.65749:1818 222.66064:1558 222.66379:880 226.17419:1089 226.17741:1908 226.18064:2164 226.18386:1652 226.18709:770 242.27355:634 242.27713:1542 242.2807:2359 242.28428:2511 242.28786:1866 242.29143:918 243.14116:205 243.14475:1405 243.14835:5206 243.15194:9987 243.15554:14430 243.15914:12734 243…
54442	Echimidine N-oxide	13270	24.9346	25.412	25.9423	414.213	3.45537e+06	26040168		[M+H]+	M + 0			414.212	C20H31NO8		KDJGEXAPDZNXSD-KCFAIRMISA-N	Alkaloids and derivatives				430	TRUE	TRUE	TRUE		58.3	75	100	80.5	31.496	414.16878:0 414.17278:0 414.17677:0 414.18077:0 414.18477:2090 414.18877:14075 414.19276:22762 414.19676:38046 414.20076:133462 414.20476:456881 414.20875:877376 414.21275:1287713 414.21675:1178278 414.22075:733329 414.22474:324058 414.22874:90640 414.23274:26361 414.23674:16860 414.24074:4617 414.24601:0 414.25001:0 414.254:0 414.258:0 414.40198:0 414.40598:0 414.40998:0 414.41398:0 414.41798:93…	119.07953:563 119.08076:2348 119.08199:9001 119.08322:26445 119.08446:45042 119.08569:57309 119.08692:43667 119.08815:25172 119.08939:8013 119.09062:1854 119.09185:205 133.65318:952 133.65465:1598 133.65611:1807 133.65758:1474 133.65904:852 344.95682:1345 344.9629:2832 344.96898:4243 344.97505:4652 344.98113:3708 344.98721:2039 344.99329:732 396.39768:868 396.40516:3259 396.41265:5892 396.42013:7…
10753	Lysine	3588	6.69618	7.0027	7.29137	147.112	21222642	265830032		[M+H]+	M + 0	found in higher mz's MsMs_10832; found in higher mz's MsMs_10825; found in higher mz's MsMs_10822; found in higher mz's MsMs_10760; found in higher mz's MsMs_10693; found in higher mz's MsMs_10622; found in higher mz's MsMs_10619		147.113	C6H14N2O2		KDXKERNSBIXSRK-UHFFFAOYNA-N	Organic acids and derivatives	Carboxylic acids and derivatives	Amino acids, peptides, and analogues		430	TRUE	TRUE	TRUE		58.2	48.7	50	69	55.3342	147.05465:0 147.05549:0 147.05634:0 147.05718:0 147.05803:4175 147.05887:22775 147.05972:49007 147.06056:49160 147.06141:14640 147.06226:0 147.0631:0 147.06395:0 147.06479:52415 147.06564:103825 147.06648:123610 147.06733:56343 147.06818:24926 147.06902:5299 147.06987:0 147.07071:0 147.07156:0 147.07241:0 147.07325:0 147.0741:13196 147.07494:34052 147.07579:54882 147.07663:62756 147.07748:51924 1…	102.05099:695 102.05197:7714 102.05295:35231 102.05393:71868 102.0549:108695 102.05588:102241 102.05686:64753 102.05784:30050 102.05882:10212 102.05979:4572 102.06077:2441 104.06738:1195 104.06839:2988 104.0694:6168 104.0704:11402 104.07141:8991 104.07242:6471 104.07342:3079 104.07443:799 107.20973:2675 107.21079:4802 107.21184:6068 107.21289:5742 107.21395:4004 107.215:1941 111.05389:3558 111.05…
26281	3-Formylindole	7307	13.7438	13.9377	14.0844	146.06	6905933	45552176		[M+H]+	M + 0	found in higher mz's MsMs_26328; found in higher mz's MsMs_26296; found in higher mz's MsMs_26290	20.376	146.06	C9H7NO	Indoles	OLNJUISKUQQNIM-UHFFFAOYSA-N	Organoheterocyclic compounds	Indoles and derivatives	Indoles	c1ccc2c(c1)c(c[nH]2)C=O	430	TRUE	TRUE	TRUE	99.8	58.1	82.4	50	76.6	54.1281	146.00576:0 146.0066:0 146.00743:0 146.00827:0 146.00911:18455 146.00994:38668 146.01078:57143 146.01162:60945 146.01245:46463 146.01329:24211 146.01413:8046 146.01496:0 146.0158:0 146.01663:0 146.01747:0 146.05095:0 146.05178:0 146.05262:0 146.05346:0 146.05429:4077 146.05513:38283 146.05597:60142 146.0568:191634 146.05764:676365 146.05848:1495952 146.05932:2382468 146.06015:2551096 146.06099:17…	105.06729:1099 105.06832:2117 105.06934:2773 105.07036:2564 105.07138:1596 109.09778:1110 109.09886:2516 109.09994:4054 109.10102:4823 109.1021:4268 109.10318:2758 109.10426:1224 111.0428:1735 111.04391:2734 111.04502:2834 111.04613:1961 111.04724:778 115.03716:1383 115.03833:2383 115.0395:2728 115.04067:2161 115.04184:1118 118.05587:681 118.05708:4277 118.0583:2152 118.05957:1690 118.06079:4163 …
40754	Gardneramine	8984	16.9263	17.1176	17.5847	413.215	2.36068e+06	33093132		[M+H]+	M + 0	similar chromatogram in higher mz_40768	3.822	413.207	C23H28N2O5	3-alkylindoles	RIMDDIPKIZTBHU-UHFFFAOYNA-N	Organoheterocyclic compounds	Indoles and derivatives	Indoles	COC\C=C1/CN2[C@H]3CC45C2C[C@H]1[C@@H]3COC4=NC1=C5C(OC)=C(OC)C=C1OC	430	TRUE	TRUE	TRUE	99.1	58	73.2	50	65.2	21.7652	413.16337:0 413.16736:0 413.17134:0 413.17532:0 413.17931:0 413.18329:0 413.18727:0 413.19125:16085 413.19524:14521 413.19914:47971 413.20312:190376 413.2071:431033 413.21109:692492 413.21507:745569 413.21905:500147 413.22304:256578 413.22702:71950 413.231:19928 413.23499:18080 413.23905:30909 413.24304:47292 413.24702:33868 413.251:24659 413.25499:14803 413.25897:5226 413.26187:0 413.26586:0 413…	102.41002:780 102.411:1429 102.41198:1799 102.41297:1688 102.41395:1170 108.57014:818 108.57121:1472 108.57228:1847 108.57336:1712 108.57443:1184 118.26539:742 118.26661:1435 118.26783:1766 118.26905:1503 118.27027:851 120.07907:1238 120.08032:2190 120.08157:2620 120.08282:2235 120.08406:1351 121.62381:728 121.62508:1415 121.62635:1802 121.62762:1607 121.62889:957 138.42875:596 138.43029:1412 138…
50245	RUBUSOSIDE	11240	21.3371	21.4433	21.6307	643.329	491882	3.56074e+06		[M+H]+	M + 0		5.76	643.33	C32H50O13	Steviol glycosides	YWPVROCHNBYFTP-LINFEAJUSA-N	Lipids and lipid-like molecules	Prenol lipids	Terpene glycosides	O=C(OC1OC(CO)C(O)C(O)C1O)C2(C)CCCC3(C)C2CCC45CC(=C)C(OC6OC(CO)C(O)C(O)C6O)(CCC43)C5	430	TRUE	TRUE	TRUE	98.8	57.8	75	100	80.3	17.2516	643.26751:0 643.27525:0 643.28298:0 643.29072:0 643.29846:12422 643.30619:61450 643.31393:170693 643.32167:288340 643.32941:351496 643.33715:260887 643.34488:149662 643.35262:49535 643.36036:11346 643.36884:0 643.37658:0 643.38432:0 643.39206:0 644.2752:0 644.28295:0 644.29071:0 644.29846:0 644.30622:5678 644.31398:27421 644.32173:56256 644.32949:88366 644.33724:90937 644.345:59223 644.35275:2861…	109.21026:1021 109.21134:1809 109.21243:2177 109.21351:1868 109.21459:1095 126.89953:984 126.90089:1902 126.90224:2433 126.9036:2129 126.90495:1196 177.05293:1162 177.05517:1997 177.0574:2302 177.05964:1852 177.06187:982 217.54187:1021 217.54491:1917 217.54796:2349 217.551:1976 217.55404:1061 295.26896:1557 295.27377:2265 295.27858:2386 295.28339:1849 295.2882:998 379.29223:1158 379.29923:2000 37…
39970	Hyperoside	8830	16.5486	16.8221	17.4147	465.101	12649047	117668600		[M+H]+	M + 0			465.103	C21H20O12	Flavonoid-3-O-glycosides	OVSQVDMCBVZWGM-DTGCRPNFSA-N	Phenylpropanoids and polyketides	Flavonoids	Flavonoid glycosides	OC[C@@H](O1)[C@H](O)[C@H](O)[C@@H](O)[C@@H]1OC(C(=O)3)=C(Oc(c4)c(c(O)cc(O)4)3)c(c2)cc(O)c(O)c2	430	TRUE	TRUE	TRUE		57.8	85.8	50	76.6	72.6538	464.8011:0 464.80585:0 464.8106:0 464.81535:0 464.82011:12397 464.82486:28251 464.82961:43649 464.83436:46370 464.83912:34207 464.84387:16685 464.84881:0 464.85356:0 464.85831:0 464.86307:0 465.04848:0 465.05324:0 465.05799:0 465.06275:0 465.0675:13721 465.07226:61319 465.07702:89889 465.08177:167084 465.08653:577572 465.09129:1887396 465.09604:3487312 465.1008:4963848 465.10555:4336119 465.11031…	153.01392:2280 153.01571:5239 153.01751:7211 153.0193:6514 153.0211:3693 164.16968:2949 164.17168:4799 164.17367:5478 164.17567:4437 164.17766:2382 167.04757:1133 167.04962:7036 167.05167:18163 167.05372:30447 167.05576:33993 167.05781:23005 167.05986:11776 167.06191:3150 167.06396:2017 168.0495:2998 168.05157:6715 168.05364:10919 168.0557:13246 168.05777:12180 168.05984:8343 168.0619:4024 169.04…
46497	Indolelactic acid	9969	18.8619	19.0086	19.1953	206.081	2.87965e+06	25766544		[M+H]+	M + 0			206.081	C11H11NO3		XGILAAMKEQUXLS-UHFFFAOYSA-N	Organoheterocyclic compounds	Indoles and derivatives	Indolyl carboxylic acids and derivatives		430	TRUE	TRUE	TRUE		57.8	98.7	100	85.7	20.1359	206.06711:0 206.06851:0 206.06991:0 206.07132:0 206.07272:11409 206.07412:14474 206.07552:52621 206.07693:216557 206.07833:542514 206.07973:895544 206.08114:1015375 206.08254:707924 206.08394:375092 206.08534:121419 206.08675:63687 206.0882:74421 206.0896:75004 206.09101:49140 206.09241:14745 206.09381:0 206.09522:0 206.09662:0 206.09802:0 206.09942:0 206.1303:0 206.1317:0 206.1331:0 206.13451:0 …	103.0519:1482 103.05289:2957 103.05389:4120 103.05488:4248 103.05587:3241 103.05686:1713 105.06729:667 105.06831:2227 105.06933:4094 105.07035:4927 105.07138:4128 105.0724:2360 105.07342:837 107.08245:585 107.08351:1886 107.08456:3744 107.08561:7182 107.08666:6230 107.08771:3180 107.08876:1470 109.09757:892 109.09865:4398 109.09973:9601 109.10082:15128 109.1019:15058 109.10298:9606 109.10406:4495…
37002	3-Hydroxybenzyl alcohol	8379	15.6872	15.9621	16.0884	125.06	1.12264e+06	11515852		[M+H]+	M + 0			125.06	C7H8O2		OKVJCVWFVRATSG-UHFFFAOYSA-N	Benzenoids	Benzene and substituted derivatives	Benzyl alcohols		430	TRUE	TRUE	TRUE		57.7	83.7	100	82.3	6.88725	125.05372:0 125.05439:0 125.05505:0 125.05571:0 125.05637:3078 125.05704:21055 125.0577:92967 125.05836:235426 125.05903:389802 125.05969:450694 125.06035:319058 125.06102:173228 125.06168:53446 125.06234:14809 125.06301:4909 125.06377:0 125.06444:0 125.0651:0 125.06576:0 125.09031:0 125.09097:0 125.09163:0 125.0923:0 125.09296:3972 125.09362:11392 125.09429:47721 125.09495:114474 125.09561:18599…	101.36152:649 101.36249:1107 101.36346:1295 101.36442:1061 101.36539:559 102.96763:508 102.96862:961 102.96961:1208 102.9706:1046 102.97159:571 105.06729:465 105.06832:1255 105.06934:2063 105.07036:2297 105.07138:1770 105.0724:896 106.03507:690 106.03611:1144 106.03714:1324 106.03818:1094 106.03921:616 107.08141:348 107.08246:778 107.08351:2590 107.08456:4557 107.08561:5954 107.08666:4599 107.087…
53349	Dicyclohexylurea	12815	24.336	24.4934	24.711	225.196	9280816	48035944		[M+H]+	M + 0	similar chromatogram in higher mz_53366		225.196	C13H24N2O		ADFXKUOMJKEIND-UHFFFAOYSA-N	Organic acids and derivatives	Organic carbonic acids and derivatives	Ureas		430	TRUE	TRUE	TRUE		57.6	87	75	80.2	55.5506	224.6999:0 224.7015:0 224.7031:0 224.7047:0 224.70629:20470 224.70789:45792 224.70949:62069 224.71108:55742 224.71268:33437 224.71428:0 224.71588:0 224.71747:0 224.71907:0 225.0309:0 225.0325:0 225.0341:0 225.0357:0 225.0373:16879 225.0389:51034 225.0405:127786 225.0421:171181 225.0437:126137 225.04531:65177 225.04691:23203 225.04851:0 225.05011:0 225.05171:0 225.05331:0 225.05491:0 225.05651:355…	100.10646:1870 100.10741:2426 100.10836:4447 100.10931:15286 100.11026:50455 100.11121:93382 100.11216:132452 100.11311:114380 100.11406:69025 100.11501:26988 100.11596:6484 100.11691:2404 100.33094:2313 100.33189:4051 100.33285:4598 100.3338:3565 100.33475:1749 101.11324:2310 101.1142:5461 101.11516:7800 101.11613:7481 101.11709:4772 101.11806:1682 102.20784:2252 102.20882:4170 102.2098:4993 102…
46382	Argininosuccinic acid	9925	18.7977	18.9247	19.0086	291.128	2.35801e+06	15489656		[M+H]+	M + 0			291.13	C10H18N4O6		KDZOASGQNOPSCU-WDSKDSINSA-N	Organic acids and derivatives	Carboxylic acids and derivatives	Amino acids, peptides, and analogues		430	TRUE	TRUE	TRUE		57.6	75	100	79.6	10.2235	291.10431:0 291.10667:0 291.10903:0 291.11138:0 291.11374:0 291.11609:24564 291.11845:45294 291.1208:122355 291.12316:387106 291.12551:784498 291.12787:1205938 291.13022:1196084 291.13258:764737 291.13494:358837 291.13729:90321 291.13965:20957 291.142:18011 291.14436:9550 291.14641:0 291.14876:0 291.15112:5926 291.15348:35575 291.15583:71638 291.15819:81258 291.16054:44376 291.1629:34171 291.1652…	101.05636:372 101.05733:1139 101.05829:3187 101.05925:4933 101.06022:5143 101.06118:3417 101.06214:1457 101.06311:577 107.00262:517 107.00367:1435 107.00472:2109 107.00577:2061 107.00682:1364 107.00787:556 107.04673:581 107.04778:1629 107.04883:2741 107.04988:3191 107.05093:2685 107.05198:1630 107.05303:695 107.0835:635 107.08455:1442 107.0856:1894 107.08665:1614 107.08771:838 109.06211:873 109.0…
54431	TUBERSTEMONINE	13270	24.8979	25.412	25.6067	376.258	34027320	228995392		[M+H]+	M + 0	found in higher mz's MsMs_54457; found in higher mz's MsMs_54454; found in higher mz's MsMs_54443		376.248	C22H33NO4		GYOGHROCTSEKDY-JJDZUBOLSA-N	Alkaloids and derivatives	Stemona alkaloids	Stemoamide-type alkaloids		430	TRUE	TRUE	TRUE		57.6	73.6	100	67.7	515.538	376.02262:0 376.02608:0 376.02954:0 376.03299:0 376.03645:4439 376.03991:24095 376.04337:33971 376.04683:69081 376.05028:126822 376.05374:185230 376.0572:170238 376.06066:98468 376.06412:30076 376.06757:0 376.07103:0 376.07449:0 376.07795:0 376.08141:0 376.18864:0 376.1921:0 376.19556:0 376.19902:0 376.20248:0 376.20595:0 376.20941:0 376.21287:0 376.21633:0 376.21979:0 376.22325:0 376.22663:0 376…	106.23313:966 106.23416:1719 106.2352:2053 106.23624:1734 106.23728:958 114.12403:617 114.12518:1696 114.12634:4030 114.1275:6216 114.12865:5960 114.12981:3704 114.13097:1503 114.13212:565 125.06893:1309 125.07026:2208 125.07159:2389 125.07291:1715 125.07424:720 126.05236:1616 126.0537:3284 126.05504:4253 126.05638:3772 126.05772:2254 126.05907:866 208.13857:693 208.14142:1871 208.14426:2738 208.…
45689	Jasmonic acid	9826	18.5052	18.7376	18.9669	211.133	1.74595e+06	24493366		[M+H]+	M + 0	found in higher mz's MsMs_45691		211.133	C12H18O3	Jasmonic acids	ZNJFBWYDHIGLCU-HWKXXFMVSA-N	Lipids and lipid-like molecules	Fatty Acyls	Lineolic acids and derivatives	CCC=CCC1C(CCC1=O)CC(=O)O	430	TRUE	TRUE	TRUE		57.4	60	48.3	71.2	10.7474	211.06443:0 211.06589:0 211.06734:0 211.0688:0 211.07025:9324 211.07171:22062 211.07316:36408 211.07461:43461 211.07607:37550 211.07752:22948 211.07898:9440 211.08043:0 211.08188:0 211.08334:0 211.08479:0 211.08625:0 211.0877:0 211.08916:0 211.09061:13327 211.09207:26428 211.09352:35779 211.09497:36023 211.09643:27965 211.09788:16793 211.09934:7686 211.10077:0 211.10223:0 211.10368:0 211.10514:0 …	105.03037:970 105.03139:3663 105.03241:6669 105.03343:9333 105.03445:7937 105.03548:4756 105.0365:1866 105.03752:356 105.06627:381 105.06729:966 105.06831:2746 105.06934:4729 105.07036:5492 105.07138:3844 105.0724:2052 105.07342:651 107.08351:1124 107.08456:2374 107.08561:3259 107.08666:3108 107.08771:2052 107.08876:884 109.06212:381 109.0632:1144 109.06428:1800 109.06536:1816 109.06644:1184 109.…
51497	Myristamine Oxide	11789	22.1439	22.4984	22.939	258.278	3.98798e+06	36920456		[M+H]+	M + 0	found in higher mz's MsMs_51587; found in higher mz's MsMs_51566		258.279	C16H35NO		ONHFWHCMZAJCFB-UHFFFAOYSA-N	Organic nitrogen compounds	Organonitrogen compounds	Aminoxides		430	TRUE	TRUE	TRUE		57.3	72.8	50	73.9	217.542	258.15794:0 258.1599:0 258.16187:0 258.16384:0 258.1658:35453 258.16777:62021 258.16974:73793 258.1717:57312 258.17367:26311 258.17573:0 258.1777:0 258.17966:0 258.18163:0 258.26034:0 258.26231:0 258.26427:0 258.26624:0 258.26821:14820 258.27018:41673 258.27215:174975 258.27412:556266 258.27608:997194 258.27805:1385273 258.28002:1179138 258.28199:709215 258.28396:273229 258.28593:63612 258.28789:…	104.10565:996 104.10666:1749 104.10767:2065 104.10867:1732 104.10968:999 113.05739:576 113.05853:1293 113.05967:1824 113.06081:1829 113.06195:1330 113.06309:665 121.02558:904 121.02685:1574 121.02811:1916 121.02937:1664 121.03064:972 121.09886:854 121.10012:1599 121.10138:1931 121.10265:1602 121.10391:881 128.01038:382 128.01176:1284 128.01313:4886 128.0145:10238 128.01588:15954 128.01725:15994 1…
14902	Valerolactam	5798	11.1881	11.2372	11.594	100.076	1.13008e+06	17409178		[M+H]+	M + 0			100.075	C5H9NO						675-20-7	430	TRUE	TRUE	TRUE		57.2	75	100	80.1	16.6404	100.07219:0 100.07267:0 100.07314:0 100.07362:0 100.07409:10094 100.07457:58552 100.07504:152623 100.07552:255171 100.07599:296556 100.07647:211367 100.07694:116648 100.07742:36361 100.07789:9117 100.07841:0 100.07888:0 100.07936:0 100.07983:0 100.08078:0 100.08126:0 100.08173:0 100.08221:0 100.08268:11129 100.08315:19916 100.08363:25975 100.0841:25318 100.08458:17635 100.08505:0 100.08552:0 100.…	100.01999:544 100.02094:1033 100.02189:1238 100.02284:1006 100.02379:505 100.04371:468 100.04466:1674 100.04561:2399 100.04656:963 100.05036:712 100.05131:2376 100.05226:3381 100.05321:1745 100.05416:878 100.0551:295 100.06934:146 100.07029:3045 100.07123:4194 100.07218:12394 100.07313:45936 100.07408:141324 100.07503:244249 100.07598:320787 100.07693:252461 100.07788:148601 100.07883:51230 100.0…
30382	Tamsulosin	7686	14.3551	14.6422	14.7865	409.182	1.73386e+06	11946255		[M+H]+	M + 0			409.179	C20H28N2O5S		DRHKJLXJIQTDTD-OAHLLOKOSA-N	Benzenoids	Benzene and substituted derivatives	Phenethylamines		430	TRUE	TRUE	TRUE		57	74.5	50	73.2	3.34531	409.13481:0 409.13874:0 409.14266:0 409.14658:0 409.15051:7039 409.15443:33270 409.15836:44078 409.16228:38392 409.16621:34179 409.17023:92858 409.17415:324104 409.17808:623422 409.182:907794 409.18593:815274 409.18985:504501 409.19378:212160 409.1977:66161 409.20163:49034 409.20546:70125 409.20938:70529 409.21331:50822 409.21723:13900 409.22116:6805 409.22509:0 409.22901:0 409.23294:0 409.23686:…	112.08437:1228 112.08549:2364 112.08662:3204 112.08775:3200 112.08887:2346 112.09:1223 120.07658:562 120.07782:2081 120.07907:4618 120.08032:7342 120.08157:7405 120.08282:4600 120.08406:2011 120.08531:245 122.07795:968 122.07922:1746 122.0805:2192 122.08178:2011 122.08306:1313 126.50457:1170 126.50592:1867 126.50727:2045 126.50862:1574 126.50997:790 136.07008:510 136.07159:1768 136.07309:4962 136…
45696	Blebbistatin	9826	18.6105	18.7376	18.9669	293.135	5455242	44881860		[M+H]+	M + 0			293.129	C18H16N2O2		LZAXPYOBKSJSEX-UHFFFAOYSA-N	Organoheterocyclic compounds	Quinolines and derivatives	Pyrroloquinolines		430	TRUE	TRUE	TRUE		57	75	100	73.4	18.1782	292.98071:0 292.98309:0 292.98547:0 292.98785:0 292.99023:6465 292.99261:20051 292.99498:35546 292.99736:41518 292.99974:34042 293.00212:19301 293.0045:7200 293.00688:0 293.00925:0 293.01163:0 293.01401:0 293.10917:0 293.11155:0 293.11393:0 293.11631:0 293.11869:0 293.12107:0 293.12345:0 293.12568:79337 293.12806:338649 293.13044:1048136 293.13282:1795778 293.1352:2319188 293.13758:1791674 293.13…	105.05102:1169 105.05204:5093 105.05307:14979 105.05409:25608 105.05511:32025 105.05613:23806 105.05715:13357 105.05817:3757 105.05919:260 105.06729:2632 105.06831:5696 105.06933:8526 105.07036:9206 105.07138:7236 105.0724:3994 105.07342:1365 111.0773:1874 111.07841:7663 111.07952:14164 111.08063:19520 111.08174:15951 111.08285:9338 111.08396:3019 111.08507:853 113.97041:1803 113.97156:3451 113.9…
14476	Urocanic acid	5608	10.5485	10.872	11.2082	139.05	12090798	244792304		[M+H]+	M + 0			139.05	C6H6N2O2		LOIYMIARKYCTBW-OWOJBTEDSA-N	Organoheterocyclic compounds	Azoles	Imidazoles		430	TRUE	TRUE	TRUE		57	72.5	66.7	75.8	38.7273	139.00068:0 139.00146:0 139.00223:0 139.00301:0 139.00379:11637 139.00456:29736 139.00534:48324 139.00612:52324 139.0069:39561 139.00767:20757 139.0088:0 139.00958:0 139.01035:0 139.01113:0 139.03289:0 139.03367:0 139.03445:0 139.03523:0 139.036:6640 139.03678:27299 139.03756:78854 139.03834:149096 139.03911:188301 139.03989:139551 139.04067:77209 139.04145:28242 139.04222:0 139.04265:0 139.04342…	111.04168:1532 111.04279:3272 111.0439:4332 111.04501:3852 111.04612:2188 112.035:979 112.03612:4247 112.03724:13965 112.03837:25062 112.03949:33949 112.04062:27345 112.04174:15852 112.04287:5062 112.04399:510 120.99402:745 120.99528:1956 120.99654:3993 120.9978:10025 120.99907:8869 121.00033:4329 121.00538:1980 121.00664:6471 121.0079:8903 121.00916:4334 121.01043:1680 121.0319:16830 121.03316:1…
21506	Isoquinoline	6817	12.9482	13.0633	13.2089	130.065	1961343	19007440		[M+H]+	M + 0	found in higher mz's MsMs_21533		130.065	C9H7N		AWJUIBRHMBBTKR-UHFFFAOYSA-N	Organoheterocyclic compounds	Isoquinolines and derivatives			430	TRUE	TRUE	TRUE		56.9	86.9	100	82.7	7.31299	130.04466:0 130.04536:0 130.04606:0 130.04677:0 130.04747:13144 130.04817:57826 130.04888:111362 130.04958:158272 130.05028:133113 130.05099:79646 130.05169:30432 130.05239:8578 130.05314:0 130.05384:0 130.05454:0 130.05525:0 130.05876:0 130.05947:0 130.06017:0 130.06087:0 130.06158:2916 130.06228:20511 130.06298:88423 130.06369:264391 130.06439:451973 130.06509:572507 130.0658:431726 130.0665:24…	101.05829:596 101.05925:1257 101.06022:1606 101.06118:1372 101.06214:745 103.05006:171 103.05105:1345 103.05205:4989 103.05304:10805 103.05403:17128 103.05502:18018 103.05601:11856 103.05701:5831 103.058:1369 103.05899:192 103.18895:581 103.18995:1174 103.19094:1439 103.19194:1183 103.19293:637 111.11385:470 111.11496:1258 111.11607:2067 111.11718:2344 111.11829:1902 111.1194:1077 112.07198:516 1…
49720	9-OxoODE	11009	20.8709	20.9982	21.1886	295.227	6876850	45922080		[M+H]+	M + 0	found in higher mz's MsMs_49753; found in higher mz's MsMs_49735; found in higher mz's MsMs_49734; found in higher mz's MsMs_49730		295.227	C18H30O3		LUZSWWYKKLTDHU-UHFFFAOYSA-N	Lipids and lipid-like molecules	Fatty Acyls	Lineolic acids and derivatives		430	TRUE	TRUE	TRUE		56.9	50.4	48.8	68.9	10.3096	295.07763:0 295.08003:0 295.08244:0 295.08484:0 295.08724:2103 295.08965:23994 295.09205:45829 295.09446:30530 295.09686:15017 295.09926:2552 295.10167:0 295.10407:0 295.10647:0 295.10888:0 295.11369:0 295.11609:0 295.1185:0 295.1209:0 295.1233:11011 295.12571:23386 295.12811:31361 295.13052:31375 295.13292:34496 295.13532:17030 295.13773:7559 295.14013:4783 295.14254:20253 295.14494:85592 295.14…	100.08169:613 100.08264:1345 100.08359:1891 100.08454:1803 100.08549:1120 105.06729:731 105.06831:2861 105.06933:4804 105.07035:5979 105.07138:4473 105.0724:2482 105.07342:875 107.08125:28 107.0823:1139 107.08335:4224 107.0844:7765 107.08545:10749 107.0865:9077 107.08756:5519 107.08861:2235 107.08966:717 109.09789:486 109.09897:2506 109.10005:5290 109.10113:8207 109.10221:8051 109.10329:5063 109.…
14662	Metribuzin-desamino	5678	10.4702	11.0063	11.5212	200.084	28079494	767349440		[M+H]+	M + 0	found in higher mz's MsMs_14679; found in higher mz's MsMs_14667; found in higher mz's MsMs_14665	7.3	200.085	C8H13N3OS	Aryl thioethers	MIWRSUQXSCLDNV-UHFFFAOYSA-N	Organosulfur compounds	Thioethers	Aryl thioethers	CC(C)(C)C1=NNC(=NC1=O)SC	430	TRUE	TRUE	TRUE	99.9	56.6	72.6	50	73.8	143.546	199.99615:0 199.99749:0 199.99883:0 200.00017:0 200.00152:9457 200.00286:35598 200.0042:99638 200.00554:132335 200.00688:97798 200.00822:51376 200.00956:4475 200.01076:0 200.0121:0 200.01344:0 200.01478:0 200.07113:0 200.07248:0 200.07382:0 200.07516:0 200.0765:14753 200.07785:41700 200.07919:188120 200.08053:864373 200.08187:2919047 200.08321:5285865 200.08456:7311228 200.0859:6125200 200.08724:…	101.0583:3169 101.05926:6320 101.06023:8217 101.06119:7504 101.06215:4743 108.60877:4169 108.60985:7531 108.61092:9165 108.61199:7651 108.61307:3985 111.04169:3840 111.0428:8474 111.04391:11432 111.04502:10397 111.04613:6172 111.04724:1857 111.11386:2653 111.11497:7011 111.11608:11475 111.11719:13238 111.1183:11177 111.11941:6824 111.12052:2771 112.11702:2661 112.11814:5733 112.11927:7716 112.120…
54280	3-Nor-3-Oxopanasinsan-6-Ol	13193	25.1534	25.2624	25.3904	223.169	5.70214e+06	42713180		[M+H]+	M + 0	found in higher mz's MsMs_54290	4.295	223.169	C14H22O2	Cyclic alcohols and derivatives	UHRWOVVMQAASAO-UHFFFAOYSA-N	Organic oxygen compounds	Organooxygen compounds	Alcohols and polyols	O=C1CCC(O)C2(C)CCC3C(C)(C)CC132	430	TRUE	TRUE	TRUE	97.8	56.5	55.3	40.9	68.9	39.0099	222.96086:0 222.96244:0 222.96402:0 222.9656:0 222.96718:12738 222.96876:19965 222.97033:21525 222.97191:16203 222.97349:8290 222.97495:0 222.97653:0 222.9781:0 222.97968:0 223.04601:0 223.04759:0 223.04917:0 223.05075:0 223.05233:8238 223.05391:14931 223.05549:15264 223.05707:62077 223.05865:255493 223.06023:607272 223.06181:989103 223.06339:1094893 223.06497:751838 223.06655:397115 223.06813:12…	102.27156:1357 102.27254:2761 102.27353:3526 102.27451:3091 102.27549:1815 105.06729:886 105.06831:2659 105.06933:4742 105.07035:5618 105.07137:4642 105.07239:2616 105.07342:872 107.08142:922 107.08247:3470 107.08352:11517 107.08457:21514 107.08562:30631 107.08667:26681 107.08772:16092 107.08877:6442 107.08982:1304 108.08573:1654 108.0868:3329 108.08786:4870 108.08893:5283 108.08999:4180 108.0910…
32733	Hydroxybupropion	7928	14.9774	15.0993	15.3919	256.115	1.47268e+06	10217754		[M+H]+	M + 0			256.11	C13H18ClNO2		AKOAEVOSDHIVFX-UHFFFAOYSA-N	Organic oxygen compounds	Organooxygen compounds	Carbonyl compounds		430	TRUE	TRUE	TRUE		56.4	80.1	100	77.7	6.18293	256.09699:0 256.09893:0 256.10088:0 256.10282:0 256.10476:9063 256.10671:16729 256.10865:60098 256.11059:199635 256.11254:376826 256.11448:547307 256.11643:498562 256.11837:310452 256.12031:136560 256.12226:33746 256.1242:4581 256.12607:0 256.12802:0 256.12996:0 256.13191:0 257.07728:0 257.07924:0 257.08119:0 257.08315:0 257.0851:8859 257.08706:16955 257.08901:40219 257.09097:63127 257.09292:3595…	102.08937:888 102.09034:1485 102.09132:1679 102.0923:1286 102.09328:569 105.87164:904 105.87268:1629 105.87371:1961 105.87474:1614 105.87578:821 107.01628:771 107.01733:1288 107.01838:1515 107.01943:1312 107.02048:799 107.93456:696 107.93563:1273 107.93669:1537 107.93775:1279 107.93882:681 112.43972:1067 112.44085:1588 112.44198:1681 112.44311:1255 112.44424:603 125.05568:523 125.05701:1338 125.0…
19980	Methyltyrosinate	6663	12.6815	12.7977	12.9091	196.096	4565798	23380792		[M+H]+	M + 0	similar chromatogram in higher mz_19987; similar chromatogram in higher mz_20009; similar chromatogram in higher mz_20043		196.098	C10H13NO3		MWZPENIJLUWBSY-VIFPVBQESA-N	Organic acids and derivatives	Carboxylic acids and derivatives	Amino acids, peptides, and analogues		430	TRUE	TRUE	TRUE		56.1	79.6	66.7	76.5	53.9408	196.04982:0 196.05112:0 196.05243:0 196.05373:0 196.05503:19408 196.05633:37842 196.05763:120096 196.05894:246386 196.06024:383027 196.06154:376657 196.06284:236634 196.06414:105626 196.06544:28221 196.0662:42389 196.0675:83095 196.0688:100855 196.07011:82610 196.07141:54779 196.07271:30508 196.07401:0 196.07531:21331 196.07662:41172 196.07792:65264 196.07922:82709 196.08052:91862 196.08182:91096…	104.03214:2306 104.03315:3668 104.03416:4437 104.03516:4189 104.03617:3043 107.04673:3179 107.04778:6038 107.04883:8182 107.04988:8220 107.05093:6187 107.05198:3436 108.10918:2451 108.11024:4062 108.11131:4933 108.11238:4409 108.11344:2741 109.09993:3175 109.10101:5011 109.10209:5332 109.10317:3832 109.10425:1590 114.73001:2430 114.73118:4296 114.73234:5195 114.73351:4515 114.73467:2729 119.04362…
26290	Atrazine-desethyl	7307	13.5164	13.9377	14.2532	188.071	107775248	750306624		[M+H]+	M + 0	found in higher mz's MsMs_26329; found in higher mz's MsMs_26328; found in higher mz's MsMs_26296		188.07	C6H10ClN5		DFWFIQKMSFGDCQ-UHFFFAOYSA-N	Organoheterocyclic compounds	Triazines	Aminotriazines		430	TRUE	TRUE	TRUE		55.8	73.4	50	73.7	857.544	187.98772:0 187.98894:0 187.99016:0 187.99138:0 187.99261:10413 187.99383:20963 187.99505:45412 187.99627:129212 187.9975:348918 187.99872:589230 187.99994:738891 188.00116:556009 188.00239:317998 188.00361:90264 188.00483:6177 188.00572:0 188.00694:0 188.00817:0 188.00939:0 188.03506:0 188.03629:0 188.03751:0 188.03873:0 188.03995:0 188.04118:0 188.0424:0 188.04362:0 188.04484:0 188.04607:0 188.…	101.05829:1060 101.05926:1779 101.06022:2026 101.06118:1630 101.06215:877 105.06831:932 105.06933:1757 105.07035:2138 105.07137:1818 105.0724:1065 107.0835:1111 107.08455:1884 107.08561:2221 107.08666:1867 107.08771:1062 112.07198:288 112.07311:918 112.07424:1890 112.07536:3843 112.07649:3892 112.07761:1988 112.07874:1036 112.07986:375 115.04978:228 115.05095:1538 115.05212:4608 115.05329:7840 11…
21072	1,2,3,4-tetrahydro-6-methoxy-1-oxo-beta-carboline	6773	12.8727	12.9853	13.1905	217.105	8508842	92476376		[M+H]+	M + 0	similar chromatogram in higher mz_21087; found in higher mz's MsMs_21117	3.99	217.1	C12H12N2O2	Beta carbolines	PWARHDUWOJUADN-UHFFFAOYSA-N	Organoheterocyclic compounds	Indoles and derivatives	Pyridoindoles	O=C1NCCC=2C=3C=C(OC)C=CC3NC12	430	TRUE	TRUE	TRUE	99.6	55.8	75	100	76.1	14.8185	217.03659:0 217.0381:0 217.03962:0 217.04114:0 217.04265:13009 217.04417:34273 217.04568:77357 217.0472:92308 217.04872:63542 217.05023:28162 217.05175:10229 217.05321:0 217.05473:0 217.05625:0 217.05776:0 217.09113:0 217.09265:0 217.09416:0 217.09568:0 217.0972:10730 217.09871:126373 217.10023:510823 217.10175:1396335 217.10326:2335106 217.10478:2946093 217.1063:2297948 217.10782:1366956 217.109…	101.05733:1637 101.05829:4034 101.05926:6754 101.06022:8005 101.06119:6898 101.06215:4252 101.06311:1744 111.03966:650 111.04077:3059 111.04188:10537 111.04299:20267 111.0441:29622 111.04521:26667 111.04632:16300 111.04743:6612 111.04854:1227 116.90738:2169 116.90858:3591 116.90978:4246 116.91098:3725 116.91217:2370 118.10819:2238 118.10941:3511 118.11063:3753 118.11185:2809 118.11306:1381 122.05…
29582	Phenylbenzimidazolesulfonic acid	7609	14.3551	14.5012	14.7455	275.047	1.02655e+06	6436962		[M+H]+	M + 0			275.048	C13H10N2O3S		UVCJGUGAGLDPAA-UHFFFAOYSA-N	Organoheterocyclic compounds	Benzimidazoles	Phenylbenzimidazoles		430	TRUE	TRUE	TRUE		55.7	85.1	100	81.7	12.1735	274.91747:0 274.91963:0 274.92179:0 274.92396:0 274.92612:16196 274.92828:27980 274.93044:33459 274.9326:28817 274.93476:16913 274.93693:0 274.93909:0 274.94125:0 274.94341:0 275.02342:0 275.02558:0 275.02774:0 275.02991:0 275.03207:15379 275.03423:40977 275.0364:20697 275.03868:17937 275.04084:50811 275.04301:163108 275.04517:303683 275.04733:433059 275.0495:380823 275.05166:230829 275.05382:931…	102.08936:684 102.09034:1329 102.09132:1740 102.0923:1674 102.09328:1184 116.10472:1160 116.10591:2096 116.10709:2520 116.10828:2094 116.10947:1139 118.08263:596 118.08385:1457 118.08507:2274 118.08629:2497 118.0875:1928 118.08872:970 128.0667:674 128.06808:1941 128.06945:3375 128.07083:3977 128.0722:3306 128.07358:1913 128.07495:775 130.04669:593 130.04809:1736 130.0495:2730 130.05091:2857 130.0…
15779	N-Benzyloxycarbonylglycine	6286	11.897	12.1732	12.3243	210.076	4.18601e+06	35473780		[M+H]+	M + 0		7.668	210.076	C10H11NO4	Benzyloxycarbonyls	CJUMAFVKTCBCJK-UHFFFAOYSA-N	Benzenoids	Benzene and substituted derivatives	Benzyloxycarbonyls	O=C(O)CN=C(O)OCC=1C=CC=CC1	430	TRUE	TRUE	TRUE	99.9	55.7	43.8	42.9	66.4	29.4437	210.05174:0 210.05318:0 210.05463:0 210.05607:0 210.05751:13144 210.05896:31728 210.0604:57525 210.06185:36226 210.06329:21744 210.06473:20189 210.06618:17972 210.06762:0 210.06906:0 210.07044:101670 210.07188:412214 210.07333:1030728 210.07477:1701670 210.07621:1975840 210.07766:1405468 210.0791:770062 210.08055:238894 210.08199:68211 210.08343:31184 210.08488:21590 210.08632:8591 210.08784:0 21…	105.02962:628 105.03064:2248 105.03166:6842 105.03268:11855 105.0337:15632 105.03472:12282 105.03574:7095 105.03676:2264 105.03778:340 106.12418:706 106.12522:1277 106.12626:1576 106.12729:1415 106.12833:910 107.08351:974 107.08456:1648 107.08561:2017 107.08666:1837 107.08771:1216 107.08876:520 109.09778:430 109.09886:1225 109.09994:2258 109.10102:2955 109.1021:2819 109.10318:1926 109.10426:879 1…
54566	Tabersonine	13369	25.4764	25.6067	25.7096	337.198	1.83812e+06	13195404		[M+H]+	M + 0		5.43	337.19	C21H24N2O2	Plumeran-type alkaloids	FNGGIPWAZSFKCN-ACRUOGEOSA-N	Alkaloids and derivatives	Plumeran-type alkaloids		O=C(OC)C1=C2NC=3C=CC=CC3C24CCN5CC=CC(C1)(CC)C54	430	TRUE	TRUE	TRUE	98	55.6	71.5	66.7	66.2	4.95239	337.04844:0 337.05138:0 337.05431:0 337.05725:0 337.06018:2172 337.06312:12667 337.06605:56676 337.06898:133492 337.07192:215480 337.07485:234302 337.07779:158434 337.08072:80036 337.08366:22893 337.08659:8824 337.08955:0 337.09248:0 337.09542:0 337.09835:0 337.15999:0 337.16293:0 337.16587:0 337.1688:0 337.17174:0 337.17467:0 337.17761:0 337.18055:0 337.18348:0 337.18615:35220 337.18909:138656 3…	109.09778:386 109.09886:1448 109.09994:3063 109.10102:4196 109.1021:3991 109.10318:2630 109.10426:1132 111.0772:593 111.07831:1650 111.07942:2939 111.08053:3653 111.08165:3272 111.08276:2076 111.08387:854 111.11385:735 111.11496:2733 111.11607:4833 111.11718:6321 111.1183:4864 111.11941:2766 111.12052:916 111.12163:321 114.0882:1012 114.08936:2207 114.09051:3243 114.09167:3448 114.09283:2687 114.…
21394	Alanylleucine	6806	12.8905	13.0435	13.1905	203.139	51842492	425619712		[M+H]+	M + 0	similar chromatogram in higher mz_21400		203.139	C9H18N2O3		RDIKFPRVLJLMER-UHFFFAOYNA-N	Organic acids and derivatives	Carboxylic acids and derivatives	Amino acids, peptides, and analogues		430	TRUE	TRUE	TRUE		55.5	49.5	44.4	67.7	149.346	203.04556:0 203.04693:0 203.04831:0 203.04968:0 203.05105:8617 203.05242:16788 203.05379:96479 203.05517:154198 203.05654:183328 203.05791:128685 203.05928:54978 203.06065:0 203.06203:0 203.0634:0 203.06477:0 203.06614:0 203.09771:0 203.09908:0 203.10045:0 203.10183:0 203.1032:0 203.10457:0 203.10594:0 203.10732:0 203.10869:0 203.11006:0 203.11144:0 203.11281:0 203.11419:0 203.11556:0 203.12105:0…	103.50383:10240 103.50483:17075 103.50583:19336 103.50682:15735 103.50782:8628 122.67497:11493 122.67626:20278 122.67755:22762 122.67884:16903 122.68013:7490 130.42163:7314 130.42304:16436 130.42446:21078 130.42587:17375 130.42728:8610 132.09157:5283 132.09301:12330 132.09445:12596 132.09589:26867 132.09733:116697 132.09877:399658 132.10021:730795 132.10165:1019878 132.10309:865469 132.10453:5229…
13614	6-O-Methylguanine	5433	10.4492	10.5485	10.9408	166.073	29986210	195455568		[M+H]+	M + 0	found in higher mz's MsMs_13554		166.072	C6H7N5O		WYWHKKSPHMUBEB-UHFFFAOYSA-N	Organoheterocyclic compounds	Imidazopyrimidines	Purines and purine derivatives		430	TRUE	TRUE	TRUE		55.3	80.8	60	76.4	119.605	166.00651:0 166.00752:0 166.00854:0 166.00955:0 166.01056:7943 166.01158:98967 166.01259:192748 166.01361:263390 166.01462:215167 166.01564:135755 166.01665:68944 166.01766:9119 166.01984:0 166.02085:0 166.02187:0 166.02288:0 166.04317:0 166.04419:0 166.0452:0 166.04622:0 166.04723:0 166.04824:0 166.04926:0 166.05027:0 166.05129:0 166.0523:0 166.05333:0 166.05435:0 166.05536:0 166.05638:0 166.059…	103.05093:181 103.05192:1486 103.05291:3895 103.0539:6523 103.0549:7135 103.05589:4695 103.05688:2266 103.05787:455 105.06831:933 105.06933:1756 105.07035:2080 105.07137:1635 105.0724:792 107.04673:636 107.04778:1518 107.04883:2267 107.04988:2339 107.05093:1665 107.05198:740 107.08245:684 107.0835:1568 107.08456:3860 107.08561:4959 107.08666:4001 107.08771:2303 107.08876:840 107.08981:290 109.048…
57073	Auraptene	14705	27.9681	28.1766	28.5876	299.16	7.32243e+06	75369000		[M+H]+	M + 0		8.41	299.16	C19H22O3	Terpene lactones	RSDDHGSKLOSQFK-RVDMUPIBSA-N	Lipids and lipid-like molecules	Prenol lipids	Terpene lactones	O=C1OC=2C=C(OCC=C(C)CCC=C(C)C)C=CC2C=C1	430	TRUE	TRUE	TRUE	98.1	55.3	75	100	79.5	44.5136	299.01765:0 299.0201:0 299.02255:0 299.02501:0 299.02746:17528 299.02991:21385 299.03236:25126 299.03482:23795 299.03727:13808 299.03972:1295 299.04217:21614 299.04462:21507 299.0474:18602 299.04986:21957 299.05231:73096 299.05476:270958 299.05721:587311 299.05967:926965 299.06212:950162 299.06457:618150 299.06702:303816 299.06948:87101 299.07193:50769 299.07405:101234 299.07651:158422 299.07896:…	104.5767:1269 104.57771:2201 104.57873:2602 104.57974:2203 104.58076:1256 147.64138:1340 147.64309:2264 147.64479:2639 147.64649:2285 147.64819:1450 214.32495:1315 214.32792:2305 214.3309:2762 214.33388:2413 214.33685:1546 221.65257:1477 221.6557:2521 221.65883:2881 221.66196:2342 221.66509:1312 266.98444:1465 266.98858:3016 266.99271:4794 266.99685:5801 267.00099:5222 267.00513:3304 267.00926:12…
31375	TELMISARTAN	7774	14.6422	14.8076	14.9975	515.246	1.2916e+06	13085366		[M+H]+	M + 0			515.244	C33H30N4O2	C07710	RMMXLENWKUUMAY-UHFFFAOYSA-N	Benzenoids	Benzene and substituted derivatives	Biphenyls and derivatives	144701-48-4	430	TRUE	TRUE	TRUE		55.3	75	100	78.9	4.70001	514.76368:0 514.76921:0 514.77475:0 514.78029:0 514.78583:7174 514.79137:22275 514.79691:40223 514.80245:48643 514.80798:40439 514.81352:22210 514.81906:6854 514.8246:0 514.83014:0 514.83568:0 514.84122:0 515.13494:0 515.14049:0 515.14603:0 515.15158:0 515.15712:0 515.16267:24477 515.16821:49244 515.17376:67441 515.1793:61443 515.18485:38056 515.19039:12803 515.19601:0 515.20155:0 515.2071:0 515.…	110.06932:769 110.07041:1646 110.07151:2053 110.0726:1643 110.0737:786 120.07657:315 120.07782:1110 120.07907:2431 120.08032:5013 120.08157:5209 120.08281:3308 120.08406:1316 120.08531:429 166.50651:1355 166.50855:2006 166.51058:2087 166.51262:1547 166.51466:795 201.11624:938 201.11894:1933 201.12165:2643 201.12435:2589 201.12706:1825 201.12976:860 224.15225:1148 224.15544:1973 224.15862:2264 224…
20856	Indoline	6751	12.6815	12.9482	13.139	120.081	48530192	502938144		[M+H]+	M + 0	similar chromatogram in higher mz_20857; found in higher mz's MsMs_20889; found in higher mz's MsMs_20862		120.081	C8H9N		LPAGFVYQRIESJQ-UHFFFAOYSA-N	Organoheterocyclic compounds	Indoles and derivatives	Indolines		430	TRUE	TRUE	TRUE		55.2	58.5	100	75.8	156.316	120.04024:0 120.04087:0 120.04149:0 120.04211:0 120.04274:0 120.04336:54907 120.04398:154977 120.04461:261649 120.04523:299880 120.04586:210447 120.04648:113211 120.0471:36979 120.04773:17434 120.04855:0 120.04917:0 120.0498:0 120.05042:0 120.07288:0 120.0735:0 120.07413:0 120.07475:0 120.07537:12152 120.076:47964 120.07662:141159 120.07725:248413 120.07787:282011 120.07849:896026 120.07912:33300…	100.17386:4143 100.17482:8360 100.17577:10651 100.17672:9510 100.17767:5885 101.74588:6392 101.74685:9776 101.74782:11219 101.7488:9891 101.74977:6482 103.04794:21794 103.04893:8397 103.04993:8310 103.05092:25028 103.05192:89465 103.05291:200708 103.0539:320934 103.05489:343040 103.05588:229103 103.05688:115878 103.05787:31957 103.05886:8558 103.05985:5479 104.05429:3544 104.0553:10864 104.05631:…
52316	2-(2-amino-4-hydroxy-6-methylpyrimidin-5-yl)acetic acid	12138	22.939	23.1732	23.6291	184.072	33492646	240811984		[M+H]+	M + 0	found in higher mz's MsMs_52323	2.03	184.07	C7H9N3O3	Pyrimidones	RJXQOURJIQZYIP-UHFFFAOYSA-N	Organoheterocyclic compounds	Diazines	Pyrimidines and pyrimidine derivatives	O=C(O)CC1=C(O)N=C(N=C1C)N	430	TRUE	TRUE	TRUE	97.8	54.9	74.5	100	78.4	244.043	183.99188:0 183.99307:0 183.99425:0 183.99543:0 183.99662:5923 183.9978:56297 183.99898:84200 184.00017:74553 184.00135:29961 184.00253:0 184.00372:0 184.0049:0 184.00608:36752 184.00727:99687 184.00845:143298 184.00964:111979 184.01082:70856 184.012:5683 184.01319:0 184.01437:0 184.01555:0 184.01674:0 184.03923:0 184.04041:0 184.0416:0 184.04278:0 184.04397:0 184.04515:0 184.04633:0 184.04752:0 …	102.07175:934 102.07273:1530 102.07371:1787 102.07469:1503 102.07566:836 105.02964:1008 105.03066:4029 105.03168:11985 105.0327:20896 105.03372:27801 105.03474:22275 105.03576:13031 105.03679:4356 105.03781:674 106.03507:1002 106.0361:1897 106.03714:2255 106.03817:1772 106.03921:820 107.0835:1271 107.08456:2292 107.08561:2683 107.08666:2151 107.08771:1117 109.0254:737 109.02648:2128 109.02756:373…
26110	MYCOPHENOLIC ACID	7285	13.6244	13.8994	14.1509	321.13	1.68798e+06	9937205		[M+H]+	M + 0		9.9	321.133	C17H20O6		HPNSFSBZBAHARI-RUDMXATFSA-N	Organoheterocyclic compounds	Isocoumarans	Isobenzofuranones	COC1=C(C)C2=C(C(=O)OC2)C(O)=C1C\C=C(/C)CCC(O)=O	430	TRUE	TRUE	TRUE	99.9	53.7	29.1	50	61.5	7.19218	321.09464:0 321.09737:0 321.1001:0 321.10283:0 321.10556:0 321.10829:0 321.11102:0 321.11374:0 321.11647:0 321.11905:24137 321.12178:101705 321.12451:349227 321.12724:636112 321.12997:881416 321.1327:734801 321.13543:440029 321.13815:167415 321.14088:47971 321.14361:19556 321.14634:14423 321.14922:43963 321.15195:9258 321.15468:0 321.15741:2139 321.16014:34187 321.16287:63116 321.1656:73617 321.1…	108.45543:675 108.4565:1335 108.45757:1622 108.45864:1331 108.45971:696 120.07783:824 120.07907:2067 120.08032:3218 120.08157:3456 120.08282:2615 120.08407:1337 129.09968:1032 129.10107:1669 129.10246:1882 129.10385:1538 129.10524:883 149.01898:651 149.02071:1391 149.02243:1944 149.02416:1909 149.02588:1283 150.05259:738 150.05433:1697 150.05608:3691 150.05782:5663 150.05956:5078 150.06131:3077 1…
47094	Azelaic acid	10112	19.0086	19.2778	19.4869	189.112	5.91376e+06	42833196		[M+H]+	M + 0	similar chromatogram in higher mz_47095; similar chromatogram in higher mz_47097; similar chromatogram in higher mz_47104; similar chromatogram in higher mz_47105; similar chromatogram in higher mz_47106; similar chromatogram in higher mz_47107; similar chromatogram in higher mz_47108; similar chromatogram in higher mz_47110; similar chromatogram in higher mz_47116; found in higher mz's MsMs_47095		189.112	C9H16O4		BDJRBEYXGGNYIS-UHFFFAOYSA-N	Lipids and lipid-like molecules	Fatty Acyls	Fatty acids and conjugates		430	TRUE	TRUE	TRUE		53.6	49.8	47.4	67.5	27.2322	189.02941:0 189.03064:0 189.03187:0 189.03311:0 189.03434:3926 189.03557:14193 189.0368:23565 189.03804:25705 189.03927:19317 189.0405:10247 189.04178:0 189.04301:0 189.04424:0 189.04548:0 189.09725:0 189.09849:0 189.09972:0 189.10095:0 189.10219:8532 189.10342:14571 189.10465:36317 189.10589:45109 189.10712:121738 189.10835:423388 189.10959:1036493 189.11082:1700339 189.11205:1971135 189.11329:1…	105.06831:500 105.06933:1300 105.07035:1832 105.07137:1676 105.0724:980 107.08136:472 107.08241:2435 107.08346:8431 107.08451:15486 107.08556:21743 107.08662:18609 107.08767:11234 107.08872:4492 107.08977:1221 107.09082:288 108.08573:970 108.0868:2030 108.08786:3025 108.08893:3278 108.08999:2602 108.09106:1457 108.09213:511 109.09885:746 109.09993:1520 109.10101:2153 109.10209:2205 109.10317:1608…
12717	Cytarabine	4866	9.39608	9.43741	9.48772	244.092	3.02701e+06	16195046		[M+H]+	M + 0	found in higher mz's MsMs_12723	6.722	244.092	C9H13N3O5	Pyrimidine nucleosides	UHDGCWIWMRVCDJ-CCXZUQQUSA-N	Nucleosides, nucleotides, and analogues	Pyrimidine nucleosides		N=C1N=C(O)N(C=C1)C2OC(CO)C(O)C2O	430	TRUE	TRUE	TRUE	100	53.5	75	100	78.9	1.42628	244.05982:0 244.06163:0 244.06344:0 244.06525:0 244.06706:3718 244.06886:38301 244.07067:135840 244.07248:248667 244.07429:311550 244.0761:266305 244.0779:162143 244.07971:54650 244.08152:10142 244.08333:0 244.08514:18237 244.08695:133470 244.08875:391200 244.09056:663600 244.09237:813720 244.09418:602964 244.09599:342759 244.0978:112986 244.0996:32975 244.10141:11398 244.10322:0 244.10503:0 244.…	101.0795:856 101.08046:1268 101.08142:1447 101.08239:1302 101.08335:887 112.0135:918 112.01462:2455 112.01575:3657 112.01687:2660 112.018:469 112.04161:221 112.04274:836 112.04386:3160 112.04499:4209 112.04611:8491 112.04724:30249 112.04836:96928 112.04949:174081 112.05061:239434 112.05174:199701 112.05286:119813 112.05399:45837 112.05511:12575 112.05624:4440 112.05736:3720 112.05849:1291 112.059…
37402	Propylthiouracil	8445	15.8376	16.0884	16.4219	171.065	3.93483e+06	34557444		[M+H]+	M + 0	similar chromatogram in higher mz_37419		171.059	C7H10N2OS		KNAHARQHSZJURB-UHFFFAOYSA-N	Organoheterocyclic compounds	Diazines	Pyrimidines and pyrimidine derivatives		430	TRUE	TRUE	TRUE		53	74.6	66.7	69	11.3193	171.05332:0 171.05438:0 171.05544:0 171.0565:0 171.05756:5669 171.05862:13811 171.05969:18525 171.06075:61020 171.06181:227416 171.06287:602461 171.06393:1008337 171.06499:1222118 171.06605:896251 171.06711:501767 171.06817:155965 171.06923:39755 171.0703:12928 171.07136:4581 171.07216:0 171.07322:0 171.07428:0 171.07534:0 171.0902:0 171.09126:0 171.09232:0 171.09338:0 171.09444:0 171.0955:21300 …	107.08245:825 107.0835:1968 107.08456:3215 107.08561:3800 107.08666:3316 107.08771:2089 107.08876:874 109.09777:440 109.09885:1225 109.09993:3142 109.10101:4942 109.10209:4854 109.10318:2932 109.10426:1275 109.10534:471 110.03318:846 110.03427:2281 110.03537:3892 110.03646:4563 110.03756:3800 110.03865:2203 110.03975:815 111.04057:633 111.04168:1595 111.04279:3641 111.0439:5491 111.04501:5082 111…
3134	10-Hydroxycamptothecin	1356	2.57115	2.63537	2.98081	365.105	216391808	3967032320		[M+H]+	M + 0	found in higher mz's MsMs_3182; found in higher mz's MsMs_3170; found in higher mz's MsMs_3167; found in higher mz's MsMs_3165; found in higher mz's MsMs_3163; found in higher mz's MsMs_3149; found in higher mz's MsMs_3148	5.21	365.11	C20H16N2O5	Camptothecins	HAWSQZCWOQZXHI-FQEVSTJZSA-N	Alkaloids and derivatives	Camptothecins		O=C1OCC=2C(=O)N3C(=CC2C1(O)CC)C=4N=C5C=CC(O)=CC5=CC4C3	430	TRUE	TRUE	TRUE	100	52.9	75	100	74.4	218.807	364.8767:0 364.88001:0 364.88331:0 364.88662:0 364.88992:4692 364.89323:50642 364.89653:200010 364.89984:216166 364.90314:120940 364.90645:0 364.90975:0 364.91306:0 364.91637:76589 364.91967:292116 364.92298:478442 364.92628:434748 364.92959:299289 364.9329:186380 364.9362:14166 364.93951:0 364.94281:0 364.94612:0 364.94942:0 364.95273:0 364.95604:0 364.95934:0 364.96265:0 364.96596:0 364.96926:0…	144.4775:49897 144.47915:82716 144.4808:95943 144.48245:81802 144.48409:50641 185.03061:26571 185.033:67336 185.03538:232970 185.03777:593023 185.04016:985323 185.04254:1165945 185.04493:833433 185.04732:450572 185.04971:122541 185.05209:20549 186.04178:51747 186.04419:88515 186.04659:102447 186.049:85538 186.05141:49885 186.41296:58656 186.41537:96856 186.41778:111755 186.4202:94515 186.42261:57…
54477	Uridine	13292	25.2839	25.4554	25.7096	245.077	4.02508e+06	30251312		[M+H]+	M + 0		1.93	245.08	C9H12N2O6	Pyrimidine nucleosides	DRTQHJPVMGBUCF-XVFCMESISA-N	Nucleosides, nucleotides, and analogues	Pyrimidine nucleosides		O=C1C=CN(C(=O)N1)C2OC(CO)C(O)C2O	430	TRUE	TRUE	TRUE	97.3	52.6	74.9	100	77.2	16.7374	244.96065:0 244.96247:0 244.96428:0 244.9661:0 244.96792:4473 244.96974:10111 244.97156:16410 244.97337:28536 244.97519:16019 244.97701:9057 244.97883:3211 244.98065:0 244.98247:0 244.98429:0 244.98611:0 245.05704:0 245.05886:0 245.06068:0 245.0625:0 245.06432:6121 245.06614:22844 245.06795:32695 245.06977:50176 245.07159:168361 245.07341:567396 245.07523:1085746 245.07705:1591304 245.07887:14543…	106.93129:729 106.93233:1266 106.93338:1502 106.93443:1248 106.93548:656 115.03716:845 115.03833:1470 115.0395:1612 115.04067:1194 115.04184:562 190.75255:756 190.75505:1356 190.75755:1730 190.76005:1663 190.76255:1211 245.06565:560 245.06929:1439 245.07293:2549 245.07657:3252 245.08021:3007 245.08385:1962 245.08749:846 246.23046:625 246.23413:1499 246.23779:3053 246.24146:4567 246.24512:4021 246…
49313	4'-hydroxy-2',4,6'-trimethoxychalcone	10811	20.3872	20.6196	20.9782	315.119	24475602	180594272		[M+H]+	M + 0	found in higher mz's MsMs_49327	6.3	315.12	C18H18O5	Cinnamylphenols	FQZORWOCAANBNC-RMKNXTFCSA-N	Phenylpropanoids and polyketides	Linear 1,3-diarylpropanoids	Cinnamylphenols	O=C(C=CC1=CC=C(OC)C=C1)C=2C(OC)=CC(O)=CC2OC	430	TRUE	TRUE	TRUE	99	52.5	74	50	72.8	124.233	314.93909:0 314.94175:0 314.9444:0 314.94705:0 314.9497:1543 314.95235:14992 314.955:47559 314.95765:40999 314.9603:16106 314.96295:0 314.9656:0 314.96825:0 314.9709:11777 314.97355:42426 314.9762:61497 314.97885:47960 314.9815:9585 314.98416:0 314.98681:0 314.98946:0 314.99211:0 315.06635:0 315.069:0 315.07165:0 315.07431:0 315.07696:0 315.07961:0 315.08226:0 315.08492:0 315.08757:0 315.09016:0 …	102.08936:1517 102.09034:3760 102.09132:5622 102.0923:5908 102.09328:4486 102.09426:2404 123.11429:2004 123.11558:3972 123.11688:5095 123.11817:4654 123.11947:3035 193.8456:1940 193.84816:3950 193.85072:5069 193.85328:4433 193.85584:2519 202.06907:2867 202.07179:4132 202.07451:4490 202.07724:3749 202.07996:2339 216.11564:2290 216.11865:5072 216.12167:7127 216.12468:6968 216.12769:4713 216.13071:2…
51003	Schisanhenol	11537	21.8864	22.0155	22.1655	403.219	1.1845e+06	7540026		[M+H]+	M + 0		7.58	403.21	C23H30O6	Hydrolyzable tannins	FYSHYFPJBONYCQ-OLZOCXBDSA-N	Phenylpropanoids and polyketides	Tannins	Hydrolyzable tannins	OC1=C(OC)C(OC)=CC2=C1C3=C(OC)C(OC)=C(OC)C=C3CC(C)C(C)C2	430	TRUE	TRUE	TRUE	99	52.3	75	100	67.6	5.765	403.11156:0 403.1154:0 403.11924:0 403.12308:0 403.12692:7817 403.13075:15350 403.13459:18689 403.13843:15651 403.14227:9423 403.146:0 403.14984:0 403.15367:0 403.15751:0 403.18438:0 403.18822:0 403.19206:0 403.1959:0 403.19974:5511 403.20358:23733 403.20742:92884 403.21126:281762 403.2151:485894 403.21894:640912 403.22278:514209 403.22662:307358 403.23046:112947 403.2343:33781 403.23814:12598 40…	108.45864:661 108.45971:1405 108.46078:1964 108.46185:1921 108.46292:1279 123.04824:622 123.04953:2163 123.05083:4704 123.05212:7442 123.05342:7966 123.05471:5306 123.056:2615 123.0573:454 124.03277:825 124.03408:1541 124.03539:1970 124.0367:1829 124.03801:1234 140.67225:654 140.67384:1429 140.67542:2025 140.677:2073 140.67858:1553 140.68017:822 151.0424:682 151.04416:1798 151.04592:4089 151.0476…
40462	1,4-Diaminoanthraquinone	8929	16.863	17.0108	17.3933	239.089	2865232	35449996		[M+H]+	M + 0			239.082	C14H10N2O2		FBMQNRKSAWNXBT-UHFFFAOYSA-N	Benzenoids	Anthracenes	Anthraquinones		430	TRUE	TRUE	TRUE		52.3	75	100	71.1	5.42997	239.06616:0 239.06792:0 239.06967:0 239.07142:0 239.07318:0 239.07493:0 239.07668:0 239.07843:0 239.08019:0 239.08158:55575 239.08333:239619 239.08509:554061 239.08684:892494 239.08859:979105 239.09035:676689 239.0921:365626 239.09385:124682 239.0956:39622 239.09736:7041 239.09947:0 239.10123:0 239.10298:0 239.10473:0 239.1135:0 239.11525:0 239.11701:0 239.11876:0 239.12051:16096 239.12227:31253 …	109.09886:701 109.09994:1580 109.10102:2196 109.1021:2078 109.10318:1316 109.10426:468 119.08321:763 119.08444:1579 119.08567:2004 119.0869:1679 119.08814:855 123.07802:932 123.07932:1927 123.08061:2533 123.08191:2314 123.0832:1458 123.0845:581 133.09806:813 133.09951:1555 133.10097:1984 133.10243:1825 133.10388:1199 145.57902:863 145.58069:1320 145.58236:1483 145.58402:1320 145.58569:933 171.724…
56811	Benzoic acid	14562	27.7797	27.906	28.1157	123.044	1.27112e+06	17820592		[M+H]+	M + 0		3.31	123.04	C7H6O2	Benzoic acids	WPYMKLBDIGXBTP-UHFFFAOYSA-N	Benzenoids	Benzene and substituted derivatives	Benzoic acids and derivatives	O=C(O)C=1C=CC=CC1	430	TRUE	TRUE	TRUE	97	52.1	87.7	100	79	4.51798	123.0386:0 123.03925:0 123.0399:0 123.04055:0 123.04119:14241 123.04184:57367 123.04249:193232 123.04313:347687 123.04378:475165 123.04443:390692 123.04508:231845 123.04572:84016 123.04637:21404 123.04702:6435 123.04769:0 123.04833:0 123.04898:0 123.04963:0 123.07552:0 123.07617:0 123.07682:0 123.07747:0 123.07811:12468 123.07876:33529 123.07941:71045 123.08006:107083 123.0807:93999 123.08135:557…	100.9803:941 100.98126:1368 100.98222:1415 100.98318:1029 100.98415:461 104.06738:289 104.06839:920 104.06939:2374 104.0704:3742 104.07141:3637 104.07241:2253 104.07342:813 104.07443:244 105.02955:156 105.03057:1224 105.03159:4335 105.03261:7902 105.03363:11068 105.03465:9431 105.03567:5608 105.03669:2094 105.03771:278 105.06729:805 105.06831:1747 105.06933:2548 105.07036:2611 105.07138:1864 105.…
20095	Alanyl-Leucine	6674	12.6061	12.816	12.8905	203.139	3.96015e+06	37889832		[M+H]+	M + 0			203.139	C9H18N2O3		RDIKFPRVLJLMER-UHFFFAOYSA-N	Organic acids and derivatives	Carboxylic acids and derivatives	Amino acids, peptides, and analogues		430	TRUE	TRUE	TRUE		52	66	50	70.9	11.0935	203.00441:0 203.00578:0 203.00715:0 203.00852:0 203.0099:23166 203.01127:46934 203.01264:68722 203.01401:77897 203.01538:66488 203.01675:39487 203.01813:14724 203.0195:0 203.02087:0 203.02224:0 203.02361:0 203.09496:0 203.09634:0 203.09771:0 203.09908:0 203.10045:15691 203.10183:39817 203.1032:73575 203.10457:101793 203.10594:111456 203.10732:97987 203.10869:66184 203.11006:31423 203.11124:0 203.…	100.03613:607 100.03708:1547 100.03803:3970 100.03898:6532 100.03992:7511 100.04087:5145 100.04182:2561 100.04277:331 105.06627:289 105.06729:1081 105.06831:3320 105.06934:5444 105.07036:5999 105.07138:4015 105.0724:1593 105.07342:537 109.09778:684 109.09886:1626 109.09994:2559 109.10102:2945 109.1021:2513 109.10318:1513 109.10426:543 112.03599:606 112.03712:1585 112.03824:2784 112.03937:3490 112…
10633	Demethylclomipramine	3577	6.76116	6.98001	7.57207	301.14	72402784	1226223104		[M+H]+	M + 0			301.147	C18H21ClN2		KMDDAZOLOSKTKZ-UHFFFAOYSA-N	Organoheterocyclic compounds	Benzazepines	Dibenzazepines		430	TRUE	TRUE	TRUE		52	74.2	50	66.3	48.5989	300.9742:0 300.97667:0 300.97915:0 300.98162:0 300.9841:11720 300.98658:93942 300.98905:157381 300.99153:215731 300.994:168856 300.99648:80063 300.99896:0 301.00143:0 301.00391:0 301.00639:0 301.00886:56926 301.01134:50096 301.01382:46890 301.01629:0 301.01877:0 301.02125:0 301.02372:0 301.0262:0 301.02912:23688 301.03159:74437 301.03407:149856 301.03655:228862 301.03902:227649 301.0415:147610 30…	101.55828:12192 101.55925:19221 101.56022:21767 101.56119:18630 101.56216:11909 108.73233:10166 108.73341:18001 108.73448:22458 108.73556:20878 108.73663:14194 120.25023:11494 120.25148:19481 120.25273:22279 120.25398:18373 120.25523:10831 150.66285:8828 150.6646:18019 150.66636:24743 150.66811:24705 150.66986:17795 150.67162:8290 154.74096:16063 154.74278:22957 154.74461:23880 154.74644:19071 15…
49408	DESMETHYL MIRTAZAPINE	10844	20.5348	20.6831	20.7852	252.157	1.80324e+06	13105806		[M+H]+	M + 0			252.149	C16H17N3		GQDIPJUVTBHNKV-UHFFFAOYSA-N	Organoheterocyclic compounds	Piperazinoazepines		61337-68-6	430	TRUE	TRUE	TRUE		52	74	50	64.4	8.8702	252.13618:0 252.13807:0 252.13997:0 252.14187:0 252.14377:0 252.14567:0 252.14757:0 252.14923:42028 252.15113:165621 252.15303:379496 252.15493:607034 252.15683:647339 252.15873:435286 252.16062:224081 252.16252:69747 252.16442:25672 252.16632:18920 252.16822:13261 252.17012:12386 252.17202:2705 252.17415:0 252.17605:0 252.17795:0 252.17984:0 253.10532:0 253.10723:0 253.10914:0 253.11105:0 253.11…	108.76352:763 108.76459:1307 108.76567:1649 108.76675:1646 108.76782:1306 108.7689:778 109.09778:441 109.09886:1253 109.09994:2116 109.10102:2480 109.1021:2075 109.10318:1182 119.08197:805 119.0832:1779 119.08444:2649 119.08567:2802 119.0869:2091 119.08813:1009 121.09886:1081 121.10012:1920 121.10139:2313 121.10265:1944 121.10391:1087 123.11299:300 123.11429:1225 123.11558:2325 123.11688:2768 123…
44321	Eriosematin	9540	18.0214	18.1908	18.2747	313.14	8723530	63942436		[M+H]+	M + 0		8.11	313.14	C19H20O4	Pyranochromenes	NYFIMGDPCRCSAF-UHFFFAOYSA-N	Organoheterocyclic compounds	Benzopyrans	1-benzopyrans	O=C1C=COC=2C1=C(O)C=3C=CC(OC3C2CC=C(C)C)(C)C	430	TRUE	TRUE	TRUE	99.5	51.6	77.4	50	73.3	76.7372	313.11368:0 313.11631:0 313.11893:0 313.12156:0 313.12419:0 313.12682:33550 313.12944:140091 313.13207:412408 313.1347:1192835 313.13733:2230846 313.13996:3265926 313.14258:3037907 313.14521:1902654 313.14784:858812 313.15047:214283 313.15309:65244 313.15507:138256 313.15769:248610 313.16032:319566 313.16295:259584 313.16558:130035 313.16821:50237 313.17083:17018 313.17346:0 313.1775:0 313.18013:…	103.10948:1328 103.11047:2656 103.11146:3524 103.11246:3222 103.11345:1892 127.61568:1938 127.61705:2785 127.61842:3251 127.61978:2989 127.62115:2015 129.04961:1758 129.051:3212 129.05239:3832 129.05378:3201 129.05517:1827 140.13264:1360 140.13422:2465 140.13579:3021 140.13736:2583 140.13894:1404 142.76031:1209 142.76192:2556 142.76354:3275 142.76516:2814 142.76678:1559 156.15454:1432 156.15639:2…
54304	Neotame	13193	25.1534	25.2624	25.4764	379.222	294373	1.91543e+06		[M+H]+	M + 0			379.223	C20H30N2O5		HLIAVLHNDJUHFG-HOTGVXAUSA-N	Organic acids and derivatives	Carboxylic acids and derivatives	Amino acids, peptides, and analogues		430	TRUE	TRUE	TRUE		51.6	74.6	50	72.6	2.3652	379.12942:0 379.13292:0 379.13642:0 379.13992:0 379.14343:16262 379.14693:24246 379.15043:25820 379.15393:19270 379.15743:8409 379.16232:0 379.16582:0 379.16932:0 379.17282:0 379.19383:0 379.19733:0 379.20084:0 379.20434:0 379.20784:5701 379.21134:22078 379.21484:64222 379.21834:115122 379.22185:163605 379.22535:144169 379.22885:85699 379.23235:31344 379.23585:3353 379.23797:0 379.24147:0 379.244…	102.88147:896 102.88246:1523 102.88345:1695 102.88444:1292 102.88543:613 104.09558:633 104.09659:1368 104.09759:1781 104.0986:1543 104.09961:828 105.54181:825 105.54283:1478 105.54386:1767 105.54489:1480 105.54592:810 114.16915:909 114.17031:1707 114.17146:1986 114.17262:1539 114.17378:748 128.91624:832 128.91763:1434 128.91901:1680 128.9204:1415 128.92179:849 141.43807:820 141.43967:1462 141.441…
49240	Gemcitabine	10789	20.301	20.5777	20.8068	264.084	1772299	12103901		[M+H]+	M + 0	similar chromatogram in higher mz_49241; similar chromatogram in higher mz_49244; similar chromatogram in higher mz_49247; similar chromatogram in higher mz_49248; similar chromatogram in higher mz_49252; similar chromatogram in higher mz_49253; similar chromatogram in higher mz_49254; similar chromatogram in higher mz_49256; similar chromatogram in higher mz_49257; similar chromatogram in higher…	1	264.079	C9H11F2N3O4		SDUQYLNIPVEERB-QPPQHZFASA-N	Nucleosides, nucleotides, and analogues	Pyrimidine nucleosides	Pyrimidine 2'-deoxyribonucleosides	OC[C@H]1O[C@@H](N2C=CC(=N)N=C2O)C(F)(F)[C@@H]1O	430	TRUE	TRUE	TRUE	98.1	51.4	83	50	70.9	21.9101	263.67138:0 263.67341:0 263.67544:0 263.67747:0 263.6795:14370 263.68154:27790 263.68357:35802 263.6856:31169 263.68763:17211 263.6894:0 263.69143:0 263.69346:0 263.69549:0 264.06545:0 264.06748:0 264.06952:0 264.07155:0 264.07359:2704 264.07562:33199 264.07766:154971 264.07969:382246 264.08173:629543 264.08376:713828 264.0858:498019 264.08783:268701 264.08987:84170 264.0919:22735 264.09394:4672 …	102.08936:700 102.09034:1429 102.09132:1918 102.0923:1809 102.09328:1169 106.45572:887 106.45676:1382 106.4578:1500 106.45884:1225 106.45988:780 107.08351:1140 107.08456:2157 107.08561:2756 107.08666:2508 107.08771:1607 107.08876:667 121.09886:805 121.10012:1416 121.10139:1663 121.10265:1335 121.10391:660 123.11429:579 123.11558:1333 123.11688:1699 123.11817:1385 123.11947:666 131.60777:1072 131.…
48936	Gelsenicine	10613	20.1227	20.2369	20.5138	327.177	2.79949e+06	20838816		[M+H]+	M + 0			327.17	C19H22N2O3		BIGABVPVCRHEES-UHFFFAOYNA-N	Organoheterocyclic compounds	Indoles and derivatives			430	TRUE	TRUE	TRUE		51.2	51.9	50	60.7	11.8281	326.98324:0 326.98604:0 326.98885:0 326.99165:0 326.99446:5656 326.99726:33275 327.00006:127324 327.00287:258031 327.00567:393909 327.00848:387001 327.01128:249995 327.01409:121882 327.01689:32755 327.01969:5020 327.02277:0 327.02557:0 327.02838:0 327.03118:0 327.149:0 327.15181:0 327.15461:0 327.15742:0 327.16023:4597 327.16303:13279 327.16584:52520 327.16864:188489 327.17145:530007 327.17426:89…	107.08351:704 107.08456:1422 107.08561:1921 107.08666:1925 107.08771:1454 107.08876:787 109.09994:964 109.10102:1748 109.1021:1919 109.10318:1390 109.10426:609 116.99134:692 116.99254:1726 116.99374:2730 116.99494:3094 116.99614:2606 116.99734:1623 116.99854:707 136.05581:239 136.05732:1691 136.05882:4725 136.06033:7945 136.06183:9003 136.06334:6178 136.06484:3160 136.06635:904 149.09319:1235 149…
55447	Farnesal	13787	26.1587	26.4137	26.6068	221.189	3584080	33874720		[M+H]+	M + 0			221.19	C15H24O		YHRUHBBTQZKMEX-YFVJMOTDSA-N	Lipids and lipid-like molecules	Prenol lipids	Sesquiterpenoids		430	TRUE	TRUE	TRUE		50.8	48.9	53.3	66.9	3.37623	221.03303:0 221.03458:0 221.03614:0 221.0377:0 221.03926:9572 221.04082:19318 221.04238:24161 221.04393:20368 221.04549:11493 221.0455:0 221.04688:0 221.04844:0 221.05:0 221.07182:0 221.07338:0 221.07494:0 221.07649:0 221.07805:0 221.07961:38192 221.08117:78101 221.08273:111564 221.08429:94427 221.08585:60363 221.08741:32017 221.08897:6359 221.09225:17237 221.09381:28202 221.09537:31458 221.09693…	105.06618:453 105.06721:2829 105.06823:7728 105.06925:13022 105.07027:15534 105.07129:11221 105.07231:6177 105.07333:1882 105.07436:446 107.0817:449 107.08275:1854 107.08381:5739 107.08486:10325 107.08591:14132 107.08696:11533 107.08801:6762 107.08906:2220 107.09011:355 107.09086:372 107.09191:2488 107.09296:2171 107.09401:1378 107.09506:700 109.09688:238 109.09796:1229 109.09904:4555 109.10012:8…
22174	PyroglutamylIsoleucine	6883	13.0435	13.1729	13.3626	243.133	8877029	64895356		[M+H]+	M + 0	similar chromatogram in higher mz_22192; similar chromatogram in higher mz_22207; found in higher mz's MsMs_22192; similar chromatogram in higher mz_22335	2.55	243.134	C11H18N2O4	Dipeptides	MKCVLTRITQNGQI-UHFFFAOYNA-N	Organic acids and derivatives	Carboxylic acids and derivatives	Amino acids, peptides, and analogues	O=C(O)C(NC(=O)C1NC(=O)CC1)C(C)CC	430	TRUE	TRUE	TRUE	99.4	50.8	50.4	46.2	66.3	25.9797	243.01986:0 243.02166:0 243.02346:0 243.02525:0 243.02705:16758 243.02885:31178 243.03064:39154 243.03244:35996 243.03424:24587 243.03603:11519 243.03782:0 243.03962:0 243.04141:0 243.04321:0 243.1115:0 243.1133:0 243.1151:0 243.11689:0 243.11869:2116 243.12049:20850 243.12229:49887 243.12409:58963 243.12588:87671 243.12768:303392 243.12948:1026797 243.13128:1936009 243.13307:2794608 243.13487:24…	100.10924:1062 100.11019:2945 100.11114:5595 100.11209:7413 100.11304:7087 100.11399:4843 100.11494:2244 112.04836:1822 112.04949:3758 112.05061:5075 112.05174:4936 112.05286:3537 112.05399:1823 113.06766:1246 113.0688:3022 113.06994:6862 113.07108:9014 113.07222:6896 113.07336:3753 113.0745:1404 114.05238:1200 114.05354:2788 114.0547:4204 114.05585:4535 114.05701:3554 114.05816:1948 120.07658:85…
58447	Corynoxeine	15405	29.0185	29.4831	29.6841	383.202	7.19289e+06	54033808		[M+H]+	M + 0		5.13	383.2	C22H26N2O4	Indolizidines	MUVGVMUWMAGNSY-GXONQVTISA-N	Organoheterocyclic compounds	Indolizidines		O=C(OC)C(=COC)C1CC2N(CCC32C(=O)NC=4C=CC=CC43)CC1C=C	430	TRUE	TRUE	TRUE	97.1	50.7	75	100	77.6	44.5628	383.16251:0 383.16606:0 383.16962:0 383.17318:0 383.17673:10287 383.18029:38429 383.18385:48531 383.1874:82635 383.19096:315905 383.19452:1085184 383.19807:2061440 383.20163:3000034 383.20519:2708109 383.20875:1675090 383.2123:723937 383.21586:204769 383.21942:69281 383.22298:47244 383.22653:8234 383.23015:0 383.23371:0 383.23727:0 383.24083:0 383.27285:0 383.27641:0 383.27996:0 383.28352:0 383.2…	107.08351:676 107.08456:1473 107.08561:1832 107.08666:1435 107.08771:632 109.09885:965 109.09993:2147 109.10102:2998 109.1021:2867 109.10318:1875 109.10426:758 116.05016:696 116.05134:1447 116.05253:1910 116.05372:1749 116.0549:1066 121.39768:707 121.39895:1417 121.40022:1753 121.40149:1463 121.40276:781 126.78572:815 126.78707:1454 126.78842:1752 126.78978:1534 126.79113:970 141.02896:366 141.03…
57380	Carnosol	14921	28.3866	28.5876	29.0185	331.187	3.71662e+06	25615534		[M+H]+	M + 0			331.19	C20H26O4		XUSYGBPHQBWGAD-PJSUUKDQSA-N	Lipids and lipid-like molecules	Prenol lipids	Terpene lactones		430	TRUE	TRUE	TRUE		50.6	66.1	50	68.9	14.8261	330.98162:0 330.98448:0 330.98733:0 330.99019:0 330.99304:11188 330.9959:28118 330.99875:43277 331.00161:46282 331.00446:36051 331.00732:20566 331.01021:0 331.01307:0 331.01592:0 331.01878:0 331.15591:0 331.15876:0 331.16162:0 331.16448:0 331.16734:3774 331.17019:20647 331.17305:23902 331.17591:66683 331.17877:244499 331.18163:675633 331.18448:1136522 331.18734:1399506 331.1902:1039020 331.19306:…	104.61221:712 104.61322:1438 104.61424:1888 104.61525:1741 104.61627:1118 118.69593:832 118.69715:1392 118.69838:1638 118.69961:1452 118.70083:992 123.11299:568 123.11429:1409 123.11558:2166 123.11688:2380 123.11817:1918 123.11947:1094 130.04669:755 130.04809:1651 130.0495:2337 130.05091:2333 130.05231:1638 130.05372:732 184.96111:785 184.96349:1415 184.96588:1745 184.96826:1611 184.97065:1124 22…
14244	Crotonoside	5548	10.5485	10.7558	10.7806	284.098	2.86782e+06	28185808		[M+H]+	M + 0		0.535	284.099	C10H13N5O5	Purine nucleosides	MIKUYHXYGGJMLM-UUOKFMHZSA-N	Nucleosides, nucleotides, and analogues	Purine nucleosides		NC1=C2N=CN([C@@H]3O[C@H](CO)[C@@H](O)[C@H]3O)C2=NC(O)=N1	430	TRUE	TRUE	TRUE	99.5	50.5	82.5	100	79.6	13.3603	284.06492:0 284.06719:0 284.06946:0 284.07173:0 284.074:9560 284.07627:19915 284.07854:35405 284.08081:72911 284.08308:60754 284.08535:37248 284.08762:18536 284.08959:51858 284.09186:210193 284.09413:441040 284.0964:684383 284.09867:680084 284.10095:438550 284.10322:208901 284.10549:59574 284.10776:20677 284.11003:18929 284.1126:0 284.11487:0 284.11714:0 284.11941:0 284.1444:0 284.14667:0 284.148…	110.03209:686 110.03318:1658 110.03428:2558 110.03537:2761 110.03647:2109 110.03756:1075 110.06721:261 110.0683:1689 110.0694:5318 110.07049:9259 110.07159:11481 110.07268:8303 110.07378:4395 110.07487:1092 110.07597:209 115.03599:627 115.03716:1537 115.03833:2245 115.0395:2224 115.04067:1513 115.04184:647 116.06795:512 116.06913:1343 116.07032:2042 116.07151:2140 116.07269:1572 116.07388:765 119…
11515	(S)-1-carbamoylpyrrolidine-2-carboxylic acid	3784	7.29137	7.3617	7.59027	159.076	10920369	171379984		[M+H]+	M + 0	found in higher mz's MsMs_11518	1.85	159.08	C6H10N2O3	Proline and derivatives	RTNFBJXLYMERBB-BYPYZUCNSA-N	Organic acids and derivatives	Carboxylic acids and derivatives	Amino acids, peptides, and analogues	O=C(N)N1CCCC1C(=O)O	430	TRUE	TRUE	TRUE	99.8	50.3	87.5	100	77.7	17.1973	159.01481:0 159.01576:0 159.01672:0 159.01767:0 159.01862:23500 159.01957:46034 159.02052:57790 159.02147:49976 159.02242:28680 159.02337:0 159.02432:0 159.02527:0 159.02622:0 159.02718:0 159.02813:18047 159.02908:48454 159.03003:112854 159.03098:124978 159.03193:77260 159.03288:36355 159.03383:13331 159.03478:0 159.03573:0 159.03669:0 159.03764:0 159.06427:0 159.06522:0 159.06617:0 159.06712:0 1…	101.05734:1462 101.0583:3280 101.05926:5051 101.06023:5726 101.06119:4833 101.06215:2927 101.06312:1176 102.08937:1396 102.09035:3085 102.09132:4278 102.0923:4125 102.09328:2738 102.09426:1085 111.05279:1372 111.0539:3210 111.05501:4337 111.05612:3849 111.05723:2180 113.06538:510 113.06652:2984 113.06766:13508 113.0688:42683 113.06994:74112 113.07108:97587 113.07222:76679 113.07336:44997 113.0745…
44564	Khellin	9595	18.1499	18.2954	18.7376	261.078	1.87746e+06	12531128		[M+H]+	M + 0			261.075	C14H12O5		HSMPDPBYAYSOBC-UHFFFAOYSA-N	Organoheterocyclic compounds	Benzopyrans	1-benzopyrans		430	TRUE	TRUE	TRUE		50.2	90.9	100	80.3	10.1488	261.05985:0 261.06185:0 261.06385:0 261.06585:0 261.06785:5819 261.06985:24083 261.07185:88836 261.07385:281603 261.07585:524744 261.07785:758583 261.07985:685027 261.08185:424157 261.08385:182283 261.08585:46279 261.08785:13499 261.08964:14342 261.09164:12759 261.09364:12710 261.09564:0 261.09764:0 261.09964:0 261.10164:0 261.10364:0 261.10565:11664 261.10765:20230 261.10965:24143 261.11165:2240…	121.06095:378 121.06221:1381 121.06347:2699 121.06474:3508 121.066:3229 121.06726:2098 121.06853:921 130.04528:740 130.04668:1947 130.04809:3920 130.0495:5858 130.0509:5388 130.05231:3314 130.05372:1414 130.05512:495 132.09614:287 132.09758:1202 132.09902:4276 132.10046:8139 132.1019:11550 132.10334:9817 132.10478:5830 132.10622:2087 132.10766:372 155.06642:1198 155.06825:2069 155.07008:2504 155.…
51774	DIETHYL SUCCINATE	11867	22.5223	22.648	22.9604	175.097	75760584	650248000		[M+H]+	M + 0			175.096	C8H14O4		DKMROQRQHGEIOW-UHFFFAOYSA-N	Lipids and lipid-like molecules	Fatty Acyls	Fatty acid esters		430	TRUE	TRUE	TRUE		50.1	84.2	50	74.3	515.537	175.02086:0 175.02195:0 175.02305:0 175.02415:0 175.02525:5254 175.02635:80314 175.02745:131198 175.02854:166775 175.02964:115575 175.03074:32981 175.03184:0 175.03294:0 175.03403:0 175.03513:73058 175.03623:162687 175.03733:186865 175.03843:137042 175.03952:73126 175.04062:4615 175.04172:0 175.04282:0 175.04392:0 175.04502:0 175.06918:0 175.07028:0 175.07138:0 175.07247:0 175.07357:0 175.07467:0…	101.05443:6083 101.05539:7541 101.05636:22689 101.05732:83785 101.05829:219402 101.05925:366082 101.06021:439231 101.06118:319797 101.06214:178280 101.0631:55846 101.06407:16091 101.06503:8219 101.06599:6667 101.06696:2030 101.06792:321 101.0843:700 101.08527:2074 101.08623:4963 101.0872:7883 101.08816:8593 101.08912:5791 101.09009:2842 101.09105:1017 102.05888:290 102.05986:2136 102.06083:8857 1…
55363	Hydrocinchonine	13732	26.1155	26.3074	26.5859	297.202	39624096	317917120		[M+H]+	M + 0	found in higher mz's MsMs_55371; found in higher mz's MsMs_55370	4.962	297.196	C19H24N2O	Cinchona alkaloids	WFJNHVWTKZUUTR-UHFFFAOYSA-N	Alkaloids and derivatives	Cinchona alkaloids		CCC1CN2CCC1CC2C(C3=CC=NC4=CC=CC=C34)O	430	TRUE	TRUE	TRUE	97.7	49.7	71.9	50	66.5	296.661	297.03672:0 297.03914:0 297.04157:0 297.044:0 297.04643:1983 297.04885:11874 297.05128:68153 297.05371:101166 297.05614:99075 297.05857:51080 297.06099:0 297.06376:0 297.06619:0 297.06861:0 297.07104:3183 297.07347:73850 297.0759:232847 297.07833:454245 297.08075:686827 297.08318:676629 297.08561:435920 297.08804:211603 297.09047:60074 297.0929:16601 297.09532:13893 297.09775:11868 297.10018:1026…	133.06165:1741 133.06311:2742 133.06456:2894 133.06602:2087 133.06747:909 136.40755:1567 136.40906:2263 136.41057:2531 136.41208:2279 136.41359:1609 189.90832:1332 189.91081:2351 189.91329:2719 189.91577:2114 189.91825:979 225.0365:1615 225.0397:2908 225.0429:3624 225.0461:3203 225.0493:1903 266.98444:1229 266.98858:2655 266.99271:6167 266.99685:7820 267.00099:6176 267.00513:3597 267.00927:1376 2…
37005	4-Cyanoindole	8379	15.816	15.9621	16.1899	143.07	3.43458e+06	25054898		[M+H]+	M + 0	similar chromatogram in higher mz_37013; similar chromatogram in higher mz_37014; similar chromatogram in higher mz_37043; similar chromatogram in higher mz_37053; found in higher mz's MsMs_37007		143.06	C9H6N2		CEUFGDDOMXCXFW-UHFFFAOYSA-N	Organoheterocyclic compounds	Indoles and derivatives	Indoles		430	TRUE	TRUE	TRUE		49.6	75	100	65.5	16.3879	143.01801:0 143.01883:0 143.01964:0 143.02045:0 143.02126:7912 143.02207:17824 143.02288:24826 143.02369:23182 143.0245:14081 143.02531:0 143.02613:0 143.02694:0 143.02775:0 143.02856:0 143.02937:0 143.03018:0 143.03099:0 143.0318:7565 143.03261:17753 143.03343:25083 143.03424:24797 143.03505:17410 143.03586:8094 143.03667:0 143.03748:0 143.03829:0 143.0391:0 143.06101:0 143.06182:0 143.06263:0 1…	102.96762:404 102.96861:1144 102.96961:2034 102.9706:3638 102.97159:2115 102.97258:1272 102.97357:509 107.08351:668 107.08456:1523 107.08561:2084 107.08666:1907 107.08771:1142 107.08876:349 109.99707:624 109.99816:1157 109.99926:1335 110.00035:1010 110.00144:436 115.07345:482 115.07462:1077 115.07579:1460 115.07696:1367 115.07813:897 120.97762:866 120.97888:1702 120.98014:2287 120.9814:2193 120.9…
33342	Pterostilbene	7972	14.9562	15.1838	15.3284	257.101	6302592	44771636		[M+H]+	M + 0	similar chromatogram in higher mz_33383; similar chromatogram in higher mz_33417	6.15	257.11	C16H16O3	Stilbenes	VLEUZFDZJKSGMX-ONEGZZNKSA-N	Phenylpropanoids and polyketides	Stilbenes		OC1=CC=C(C=C1)C=CC=2C=C(OC)C=C(OC)C2	430	TRUE	TRUE	TRUE	99.6	49	86.1	50	63.1	4.14889	256.97186:0 256.97382:0 256.97577:0 256.97772:0 256.97968:7011 256.98163:21258 256.98358:29849 256.98554:25962 256.98749:14814 256.99146:0 256.99341:0 256.99537:0 256.99732:0 257.0794:0 257.08135:0 257.0833:0 257.08526:0 257.08721:0 257.08917:100775 257.09112:288073 257.09308:375360 257.09503:739010 257.09699:1285913 257.09894:1960824 257.1009:2365126 257.10285:1773098 257.10481:979222 257.10676:…	113.68477:903 113.68592:1627 113.68707:2021 113.68822:1833 113.68937:1186 130.06357:1606 130.06497:2485 130.06638:2506 130.06779:1672 130.06919:642 136.05016:916 136.05166:1738 136.05317:2089 136.05467:1711 136.05618:904 140.04301:1372 140.04458:2197 140.04615:2582 140.04772:2278 140.04929:1439 157.07093:1398 157.0728:3183 157.07467:4683 157.07653:4732 157.0784:3246 157.08027:1360 158.07832:1267 …
56349	Nordeprenyl	14309	27.2122	27.424	27.5916	174.127	1.84535e+06	19637472		[M+H]+	M + 0	similar chromatogram in higher mz_56353		174.128	C12H15N		UUFAJPMQSFXDFR-UHFFFAOYSA-N	Benzenoids	Benzene and substituted derivatives	Phenethylamines		430	TRUE	TRUE	TRUE		49	76.5	50	72.1	17.8919	174.11825:0 174.11934:0 174.12043:0 174.12152:0 174.12261:73 174.1237:78820 174.12479:274846 174.12588:489954 174.12697:670948 174.12806:578555 174.12915:365830 174.13024:172145 174.13133:64326 174.13242:11195 174.1339:0 174.13499:0 174.13608:0 174.13717:0 175.12315:0 175.12425:0 175.12535:0 175.12645:0 175.12755:14486 175.12865:35263 175.12975:60140 175.13085:74505 175.13195:69468 175.13305:4893…	101.05637:358 101.05733:892 101.05829:2226 101.05926:3903 101.06022:4779 101.06119:3500 101.06215:1941 101.06311:643 103.02909:379 103.03008:1160 103.03107:2343 103.03206:3300 103.03306:3387 103.03405:2575 103.03504:1447 103.03603:596 105.06831:936 105.06933:1444 105.07036:1630 105.07138:1344 105.0724:750 111.04168:876 111.04279:1778 111.0439:2402 111.04501:2288 111.04612:1504 111.04723:611 111.5…
14151	5-METHYLCYTOSINE HYDROCLORIDE	5510	10.3508	10.6829	10.8835	126.066	2.26469e+06	35876932		[M+H]+	M + 0	found in higher mz's MsMs_14153		126.066	C5H7N3O		LRSASMSXMSNRBT-UHFFFAOYSA-N	Organoheterocyclic compounds	Diazines	Pyrimidines and pyrimidine derivatives		430	TRUE	TRUE	TRUE		48.9	75.9	60	73.1	42.1728	125.98137:0 125.98204:0 125.98271:0 125.98338:0 125.98405:7048 125.98472:20081 125.98539:37684 125.98606:68567 125.98673:55538 125.9874:25951 125.98807:10265 125.98874:0 125.98942:0 125.99009:0 125.99076:0 126.05046:0 126.05113:0 126.05181:0 126.05248:0 126.05315:15557 126.05382:32294 126.05449:47100 126.05516:52030 126.05583:44187 126.0565:27641 126.05717:11263 126.05783:0 126.05851:0 126.05918:…	107.04778:959 107.04883:1613 107.04988:1763 107.05094:1314 107.05199:618 107.08145:431 107.0825:805 107.08355:2751 107.08461:5010 107.08566:7002 107.08671:5958 107.08776:3535 107.08881:1315 107.08986:158 108.04312:990 108.04418:1621 108.04525:1719 108.04631:1221 108.04738:555 108.0527:518 108.05377:2350 108.05483:4379 108.0559:6092 108.05697:5038 108.05803:2952 108.0591:1035 108.06016:426 109.024…
21847	N-Methylphenylalanine	6850	12.8905	13.1178	13.3064	180.102	3.55876e+06	34790236		[M+H]+	M + 0			180.102	C10H13NO2		SCIFESDRCALIIM-VIFPVBQESA-N	Organic acids and derivatives	Carboxylic acids and derivatives	Amino acids, peptides, and analogues		430	TRUE	TRUE	TRUE		48.5	85.2	100	79.6	32.6597	180.0422:0 180.04335:0 180.04449:0 180.04564:0 180.04678:7881 180.04793:17354 180.04908:61404 180.05022:112138 180.05137:150513 180.05251:117755 180.05366:67000 180.0548:19851 180.05595:266 180.05704:0 180.05818:0 180.05933:13669 180.06048:28353 180.06162:73504 180.06277:101552 180.06391:98539 180.06506:63094 180.06621:24781 180.06735:9354 180.0685:0 180.06964:0 180.07079:0 180.07193:0 180.07881:…	103.05091:295 103.0519:816 103.0529:2051 103.05389:3500 103.05488:4029 103.05587:2017 103.05686:1064 103.05786:356 105.03053:444 105.03155:1135 105.03257:2460 105.03359:3742 105.03461:3367 105.03563:1600 105.03666:716 105.06729:315 105.06831:1150 105.06933:2126 105.07036:2503 105.07138:1943 105.0724:900 106.06303:605 106.06407:1253 106.06511:1664 106.06614:1561 106.06718:1034 107.04556:289 107.04…
23152	N-ACETYLPROLINE	6982	13.2281	13.3439	13.7615	158.081	1936593	36277776		[M+H]+	M + 0	found in higher mz's MsMs_23193		158.081	C7H11NO3	Proline and derivatives	GNMSLDIYJOSUSW-LURJTMIESA-N	Organic acids and derivatives	Carboxylic acids and derivatives	Amino acids, peptides, and analogues	CC(=O)N1CCCC1C(=O)O	430	TRUE	TRUE	TRUE		48.1	40.9	71.4	66.4	7.34956	158.07289:0 158.07383:0 158.07477:0 158.07571:0 158.07666:4762 158.0776:28939 158.07854:115964 158.07948:278738 158.08043:455876 158.08137:511048 158.08231:353578 158.08325:186935 158.0842:54283 158.08514:14933 158.08608:9997 158.08708:0 158.08803:0 158.08897:0 158.08991:0 158.14648:0 158.14742:0 158.14837:0 158.14931:0 158.15025:7070 158.1512:26497 158.15214:76915 158.15308:131861 158.15403:1619…	100.0741:850 100.07505:1795 100.07599:2323 100.07694:2018 100.07789:1143 100.07884:344 102.08808:360 102.08906:2261 102.09004:4553 102.09101:6741 102.09199:6088 102.09297:3783 102.09395:1692 102.09493:467 111.04168:583 111.04279:1199 111.0439:1691 111.04501:1728 111.04612:1277 111.04723:640 112.0719:559 112.07302:2457 112.07415:4947 112.07527:7533 112.0764:7370 112.07752:4756 112.07865:2315 112.0…
46846	3-Methoxybenzenepropanoic acid	10046	18.6731	19.1526	19.4869	181.083	3.27242e+06	67109464		[M+H]+	M + 0			181.086	C10H12O3		BJJQJLOZWBZEGA-UHFFFAOYSA-N	Phenylpropanoids and polyketides	Phenylpropanoic acids			430	TRUE	TRUE	TRUE		48	65.9	63.6	70	9.79345	181.05221:0 181.05336:0 181.05452:0 181.05567:0 181.05683:6915 181.05798:15686 181.05914:30626 181.06029:44813 181.06145:49174 181.06261:40483 181.06376:25119 181.06492:12306 181.06601:0 181.06716:0 181.06832:0 181.06947:0 181.07294:0 181.0741:0 181.07525:0 181.07641:0 181.07756:7255 181.07872:40820 181.07987:175018 181.08103:485962 181.08218:816940 181.08334:1008942 181.0845:756997 181.08565:435…	105.06831:792 105.06934:1422 105.07036:1643 105.07138:1305 105.0724:673 107.08246:468 107.08351:1439 107.08456:2741 107.08561:3587 107.08666:3328 107.08771:2153 107.08876:918 112.54156:713 112.54269:1166 112.54382:1439 112.54495:1350 112.54609:916 121.06221:450 121.06348:1077 121.06474:1516 121.066:1396 121.06727:783 121.09633:269 121.09759:721 121.09886:1959 121.10012:3475 121.10139:4529 121.102…
45249	2-Aminophenol	9749	18.3148	18.5891	18.7977	110.06	1.28797e+06	15522420		[M+H]+	M + 0		6.002	110.06	C6H7NO	Aniline and substituted anilines	CDAWCLOXVUBKRW-UHFFFAOYSA-N	Benzenoids	Benzene and substituted derivatives	Aniline and substituted anilines	c1ccc(c(c1)N)O	430	TRUE	TRUE	TRUE	99.2	47.8	74.3	50	71.3	28.7613	110.05517:0 110.05572:0 110.05626:0 110.05681:0 110.05736:8493 110.05791:17995 110.05845:60874 110.059:191342 110.05955:346079 110.0601:481377 110.06064:407547 110.06119:243948 110.06174:92513 110.06229:19936 110.06283:1161 110.06334:0 110.06388:0 110.06443:0 110.06498:0 110.10113:0 110.10168:0 110.10222:0 110.10277:0 110.10332:4767 110.10387:14181 110.10442:20584 110.10496:18835 110.10551:10770 …	109.06104:282 109.06212:849 109.0632:2673 109.06428:4357 109.06536:4619 109.06644:3338 109.06752:1683 109.0686:737 109.06968:618 109.07292:950 109.074:4487 109.07508:8538 109.07616:12071 109.07724:10142 109.07833:6140 109.07941:2415 109.08049:756 109.08157:689 109.08265:1532 109.08373:2457 109.08481:1951 109.08589:1314 109.08697:632 109.09765:426 109.09873:2147 109.09981:4870 109.10089:7702 109.1…
23926	anthraquinone	7059	13.3064	13.4774	13.6446	209.069	2.05892e+06	15342979		[M+H]+	M + 0		6.17	209.06	C14H8O2	Anthraquinones	RZVHIXYEVGDQDX-UHFFFAOYSA-N	Benzenoids	Anthracenes	Anthraquinones	O=C1C=2C=CC=CC2C(=O)C=3C=CC=CC13	430	TRUE	TRUE	TRUE	99.7	47.5	75	100	65.6	13.8187	209.05624:0 209.05767:0 209.05911:0 209.06054:0 209.06197:8942 209.06341:38681 209.06484:156621 209.06627:363307 209.06771:587175 209.06914:642605 209.07057:437543 209.07201:228096 209.07344:66430 209.07487:21321 209.07631:21025 209.07775:41135 209.07918:52229 209.08061:25503 209.08205:15244 209.08348:0 209.08491:0 209.08635:0 209.08778:16765 209.08922:25810 209.09065:29662 209.09208:29160 209.09…	109.09886:826 109.09994:1636 109.10102:2303 109.1021:2414 109.10318:1882 109.10426:1051 121.0976:675 121.09886:1546 121.10012:2495 121.10139:2899 121.10265:2457 121.10392:1481 121.10518:576 131.04683:595 131.04825:1232 131.04968:1774 131.0511:1899 131.05252:1525 131.05395:906 135.07714:785 135.07863:1415 135.08012:1757 135.08161:1553 135.0831:933 135.11288:592 135.11437:1530 135.11586:2342 135.11…
52267	Methylophiopogonone A	12116	22.5223	23.1316	23.4576	341.099	18372188	120843608		[M+H]+	M + 0	found in higher mz's MsMs_52290	6.77	341.1	C19H16O6	Homoisoflavones	AUTZLTCWRDPAPV-UHFFFAOYSA-N	Phenylpropanoids and polyketides	Homoisoflavonoids	Homoisoflavones	O=C1C=2C(O)=C(C(O)=C(C2OC=C1CC3=CC=C4OCOC4=C3)C)C	430	TRUE	TRUE	TRUE	98.7	47.2	64.6	50	68.8	317.507	340.90274:0 340.90573:0 340.90871:0 340.9117:0 340.91468:6527 340.91767:13842 340.92065:43688 340.92364:79265 340.92662:111647 340.92961:96212 340.93259:57412 340.93558:21130 340.93856:3016 340.94066:0 340.94365:0 340.94663:0 340.94962:0 341.06011:0 341.06309:0 341.06608:0 341.06907:0 341.07205:0 341.07504:28339 341.07803:65261 341.08102:134558 341.084:137173 341.08699:428965 341.08998:1667142 34…	111.65569:801 111.65681:1456 111.65793:1759 111.65905:1502 111.66017:882 114.25134:796 114.2525:1424 114.25365:1671 114.25481:1378 114.25597:767 212.07819:1189 212.08111:1727 212.08404:1828 212.08697:1453 212.0899:821 295.73145:823 295.73627:1710 295.74109:2357 295.74592:2352 295.75074:1739 295.75556:917 340.26121:629 340.26716:2359 340.27311:5153 340.27907:8217 340.28502:9115 340.29097:6199 340.…
48333	N,N-Dimethyldecylamine oxide	10344	19.1313	19.7185	20.2163	202.217	1.19849e+06	11573060		[M+H]+	M + 0		16.398	202.217	C12H27NO	Long-chain alkyl amine oxides	ZRKZFNZPJKEWPC-UHFFFAOYSA-N	Organic nitrogen compounds	Organonitrogen compounds	Aminoxides	CCCCCCCCCC[N+](C)(C)[O-]	430	TRUE	TRUE	TRUE	99.9	47.1	82.8	50	73	18.4249	202.08584:0 202.0872:0 202.08857:0 202.08993:0 202.09129:7942 202.09265:18128 202.09401:20483 202.09538:15430 202.09674:9363 202.0981:6045 202.09946:11561 202.10083:22836 202.10219:41163 202.10355:56218 202.10491:46667 202.10628:26621 202.10764:13228 202.109:6761 202.11036:9107 202.11173:15045 202.11309:25071 202.11445:34480 202.11581:36880 202.11718:29212 202.11854:15865 202.1199:5079 202.12127:…	101.05637:357 101.05733:832 101.0583:2582 101.05926:4464 101.06022:5322 101.06119:3746 101.06215:1929 101.06311:627 102.08936:1064 102.09034:1878 102.09132:2316 102.0923:2131 102.09328:1474 102.09425:733 105.06627:335 105.06729:933 105.06831:2592 105.06934:4332 105.07036:5231 105.07138:3866 105.0724:2153 105.07342:777 105.07444:313 109.09886:755 109.09994:1709 109.10102:2406 109.1021:2306 109.103…
48947	methyl 4-hydroxy-3,5-dimethoxybenzoate	10624	19.8882	20.2577	20.6627	213.075	5318260	37506256		[M+H]+	M + 0		3.8	213.08	C10H12O5	Gallic acid and derivatives	ZMXJAEGJWHJMGX-UHFFFAOYSA-N	Benzenoids	Benzene and substituted derivatives	Benzoic acids and derivatives	O=C(OC)C1=CC(OC)=C(O)C(OC)=C1	430	TRUE	TRUE	TRUE	98.7	47	41.4	53.8	60.6	23.6035	212.98083:0 212.9823:0 212.98378:0 212.98525:0 212.98672:16897 212.9882:28621 212.98967:32733 212.99115:25407 212.99262:12443 212.99416:0 212.99564:0 212.99711:0 212.99858:0 213.05904:0 213.06051:0 213.06199:0 213.06346:0 213.06494:4395 213.06641:29043 213.06788:40741 213.06936:85822 213.07083:284770 213.07231:880602 213.07378:1556984 213.07526:2110530 213.07673:1732264 213.07821:1030559 213.0796…	109.06104:511 109.06212:1277 109.0632:3047 109.06428:4979 109.06536:5347 109.06644:3568 109.06752:1801 109.0686:665 111.04057:384 111.04168:1047 111.04279:2493 111.0439:4051 111.04501:4094 111.04612:2559 111.04723:1059 111.04834:392 121.09759:649 121.09885:1640 121.10012:2633 121.10138:2905 121.10265:2204 121.10391:1052 123.04176:1206 123.04306:2138 123.04435:2498 123.04565:2019 123.04694:1087 12…
27336	Isoproturon-monodemethyl	7411	13.9377	14.1306	14.2532	193.134	4.50118e+06	23904898		[M+H]+	M + 0	found in higher mz's MsMs_27343	8.6	193.134	C11H16N2O		DOULWWSSZVEPIN-UHFFFAOYSA-N	Benzenoids	Benzene and substituted derivatives	N-phenylureas	CN=C(O)NC1=CC=C(C=C1)C(C)C	430	TRUE	TRUE	TRUE	99.8	46.7	78.8	50	72	21.6508	193.04229:0 193.04356:0 193.04484:0 193.04611:0 193.04738:30025 193.04865:48749 193.04992:55074 193.0512:44068 193.05247:24917 193.05374:0 193.05501:0 193.05628:0 193.05756:22781 193.05883:41641 193.0601:50698 193.06137:41045 193.06264:20483 193.06392:0 193.06519:0 193.06646:0 193.06773:0 193.07791:0 193.07918:0 193.08046:0 193.08173:0 193.083:29133 193.08427:55524 193.08554:72906 193.08682:68637…	100.65388:2114 100.65484:2984 100.6558:3094 100.65675:2353 100.65771:1226 109.06212:1464 109.0632:3300 109.06428:5002 109.06536:5292 109.06644:3897 109.06752:1836 109.09886:1043 109.09994:2572 109.10102:3575 109.1021:3264 109.10318:1904 111.55059:1074 111.5517:2370 111.55282:3321 111.55394:3191 111.55505:2079 119.04501:722 119.04624:2064 119.04747:5412 119.0487:8765 119.04994:9581 119.05117:6606 …
47031	Roquefortine A	10090	19.0515	19.2358	19.4664	299.182	6330246	68496632		[M+H]+	M + 0		2.46	299.175	C18H22N2O2	Clavines and derivatives	GJSSYQDXZLZOLR-QMHBMSAFSA-N	Alkaloids and derivatives	Ergoline and derivatives	Clavines and derivatives	C[C@H]1CN([C@@H]2CC3=CNC4=CC=CC(=C34)[C@H]2[C@@H]1OC(=O)C)C	430	TRUE	TRUE	TRUE	98.6	46	76.7	50	63.7	38.1414	299.02267:0 299.02512:0 299.02758:0 299.03003:0 299.03248:14344 299.03493:25607 299.03739:31025 299.03984:32248 299.04229:41206 299.04474:16717 299.04742:0 299.04987:10484 299.05232:44620 299.05478:168479 299.05723:357228 299.05968:561796 299.06213:571382 299.06459:370994 299.06704:182549 299.06949:50905 299.07194:22208 299.07417:37872 299.07662:57580 299.07908:63036 299.08153:27984 299.08398:109…	102.08936:2512 102.09034:4193 102.09132:4427 102.0923:3012 102.09328:1200 103.92757:2098 103.92857:3366 103.92958:3781 103.93058:3101 103.93159:1773 113.05739:1165 113.05853:2944 113.05967:4376 113.06081:4434 113.06195:3051 113.06309:1254 216.59855:2099 216.60157:3494 216.6046:4057 216.60762:3484 216.61065:2150 266.98858:1936 266.99271:3763 266.99685:5089 267.00099:5157 267.00513:3929 267.00927:2…
53719	Mexiletine	12973	24.5979	24.8061	24.9306	180.135	1.18692e+06	5449937		[M+H]+	M + 0			180.138	C11H17NO		VLPIATFUUWWMKC-UHFFFAOYSA-N	Benzenoids	Phenol ethers			430	TRUE	TRUE	TRUE		45.9	27	77.8	61.3	17.3647	180.09493:0 180.09607:0 180.09722:0 180.09836:0 180.09951:31964 180.10066:51748 180.1018:57754 180.10295:43813 180.1041:20615 180.10524:0 180.10639:0 180.10753:22670 180.10868:41265 180.10983:50763 180.11097:43097 180.11212:23158 180.11303:0 180.11418:0 180.11532:0 180.11647:0 180.12564:0 180.12679:0 180.12793:0 180.12908:0 180.13023:0 180.13137:28374 180.13252:141782 180.13367:288435 180.13481:4…	105.03155:636 105.03257:1332 105.03359:1745 105.03462:1585 105.03564:981 105.06831:685 105.06934:1272 105.07036:1584 105.07138:1377 105.0724:779 107.06775:410 107.0688:1160 107.06985:1919 107.0709:2149 107.07195:1659 107.073:827 107.08351:899 107.08456:1854 107.08561:2605 107.08666:2608 107.08771:1825 107.08876:815 109.09886:839 109.09994:1669 109.10102:2189 109.1021:2010 109.10318:1279 109.10426…
57199	Meptazinol	14793	27.9681	28.3434	28.7528	234.185	932444	7.19093e+06		[M+H]+	M + 0	found in higher mz's MsMs_57201		234.185	C15H23NO		JLICHNCFTLFZJN-UHFFFAOYSA-N	Organoheterocyclic compounds	Azepanes			430	TRUE	TRUE	TRUE		45.8	85	46.7	72.7	6.19237	234.12246:0 234.12416:0 234.12586:0 234.12756:0 234.12926:13265 234.13095:26041 234.13265:33219 234.13435:29727 234.13605:18726 234.13744:0 234.13914:0 234.14084:0 234.14254:0 234.17142:0 234.17312:0 234.17482:0 234.17652:0 234.17822:15024 234.17992:81627 234.18162:188024 234.18332:303529 234.18502:325111 234.18672:218381 234.18842:112946 234.19012:33920 234.19182:6667 234.19382:0 234.19552:0 234…	101.0583:637 101.05926:1317 101.06022:1732 101.06119:1610 101.06215:1047 107.08246:508 107.08351:1291 107.08456:2267 107.08561:2833 107.08666:2604 107.08771:1741 107.08876:779 109.09886:669 109.09994:1484 109.10102:1935 109.1021:1651 109.10318:878 119.0832:933 119.08444:1761 119.08567:2207 119.0869:1935 119.08813:1150 121.09759:411 121.09886:1205 121.10012:2052 121.10138:2355 121.10265:1883 121.1…
14613	Guanidinobutyric acid methyl ester	5655	10.7249	10.961	11.4093	160.108	10013475	132111528		[M+H]+	M + 0			160.108	C6H13N3O2		ITPJUJKUKRFQHQ-UHFFFAOYSA-N	Organic acids and derivatives	Carboxylic acids and derivatives	Amino acids, peptides, and analogues		430	TRUE	TRUE	TRUE		45.8	81	66.7	74	76.7273	159.9633:0 159.96426:0 159.96522:0 159.96618:0 159.96714:14357 159.9681:28472 159.96906:34691 159.97002:30494 159.97098:20145 159.9729:0 159.97386:0 159.97482:0 159.97578:0 160.08906:0 160.09002:0 160.09098:0 160.09194:0 160.0929:399 160.09386:18554 160.09483:80475 160.09579:201710 160.09675:341336 160.09771:412042 160.09867:307603 160.09963:147951 160.10059:42515 160.10155:0 160.10165:0 160.1026…	100.06935:3484 100.0703:1405 100.07127:1010 100.07222:2697 100.07317:9744 100.07412:27542 100.07506:46596 100.07601:58242 100.07696:43639 100.07791:24809 100.07886:7736 100.07981:1848 100.08076:485 101.03036:848 101.03132:1459 101.03228:1714 101.03325:1400 101.03421:712 101.05353:580 101.05449:1306 101.05546:1703 101.05642:4532 101.05739:15591 101.05835:35606 101.05931:57329 101.06028:62899 101.0…
51871	Ethyl 3-(N-butylacetamido)propionate	11885	22.4984	22.6831	23.0895	216.158	6.67864e+06	46860540		[M+H]+	M + 0			216.159	C11H21NO3		VZRKEAFHFMSHCD-UHFFFAOYSA-N	Organic acids and derivatives	Carboxylic acids and derivatives	Carboxylic acid derivatives		430	TRUE	TRUE	TRUE		45.7	82.9	60	73.4	79.8586	216.14009:0 216.1416:0 216.1431:0 216.14461:0 216.14612:4493 216.14762:14088 216.14913:32713 216.15064:52411 216.15214:72047 216.15365:242517 216.15516:868796 216.15667:1784085 216.15817:2754314 216.15968:2736978 216.16119:1765904 216.16269:854930 216.1642:248914 216.16571:85804 216.16721:68701 216.16872:42062 216.17023:9717 216.17176:0 216.17326:0 216.17477:0 216.17628:0 216.23507:0 216.23658:0 …	101.05733:734 101.05829:1723 101.05926:3796 101.06022:4460 101.06118:3142 101.06215:1360 101.06311:520 105.06831:571 105.06933:1285 105.07035:1661 105.07137:1364 105.0724:640 107.0835:963 107.08456:1903 107.08561:2493 107.08666:2320 107.08771:1530 107.08876:678 109.09885:1013 109.09993:2365 109.10101:3454 109.10209:3387 109.10318:2225 109.10426:897 110.09451:978 110.0956:1850 110.0967:2324 110.09…
53161	Koumine	12647	24.0337	24.1629	24.5152	307.187	458397	8.27037e+06		[M+H]+	M + 0		4.66	307.18	C20H22N2O	3-alkylindoles	VTLYEMHGPMGUOT-UHFFFAOYNA-N	Organoheterocyclic compounds	Indoles and derivatives	Indoles	N=1C=2C=CC=CC2C34C1C5OCC6C(N(C)CC3(C=C)C6C5)C4	430	TRUE	TRUE	TRUE	98.1	45.5	69.3	50	62.1	2.29787	307.07985:0 307.08241:0 307.08496:0 307.08751:0 307.09006:5117 307.09261:12216 307.09517:19508 307.09772:22197 307.10027:18345 307.10282:10854 307.10537:0 307.10793:0 307.11048:0 307.11303:0 307.13345:0 307.136:0 307.13855:0 307.14111:0 307.14366:4716 307.14621:12260 307.14876:20776 307.15132:24071 307.15387:19937 307.15642:11909 307.15897:5038 307.16149:0 307.16404:0 307.1666:0 307.16915:0 307.1…	111.06721:601 111.06832:1215 111.06943:1511 111.07054:1274 111.07165:680 117.75595:810 117.75717:1416 117.75838:1672 117.75959:1379 117.7608:735 120.08032:596 120.08157:1217 120.08282:1611 120.08406:1463 120.08531:858 135.12778:765 135.12927:1315 135.13076:1685 135.13225:1675 135.13374:1270 178.48258:670 178.48484:1376 178.4871:1754 178.48936:1513 178.49163:832 180.69198:764 180.69428:1681 180.69…
42887	Eupalinilide C	9338	17.457	17.8009	18.1289	377.166	436290	2.54331e+06		[M+H]+	M + 0		5.32	377.16	C20H24O7	Guaianolides and derivatives	QWNQZWRFKIHTPL-NPUYJLKLSA-N	Lipids and lipid-like molecules	Prenol lipids	Terpene lactones	O=C(OC1CC2(O)COC3C=C(C)C(C4OC(=O)C(=C)C14)C32)C(=CCO)C	430	TRUE	TRUE	TRUE	99.2	45.5	84.2	100	73.2	4.9884	377.14492:0 377.1484:0 377.15187:0 377.15534:0 377.15882:59385 377.16229:119319 377.16576:150567 377.16924:130835 377.17271:77710 377.17618:29209 377.17966:0 377.18313:38971 377.1866:75915 377.19008:91941 377.19355:73577 377.19703:37172 377.20049:0 377.20397:0 377.20744:0 377.21092:0	121.48273:794 121.484:1593 121.48527:1979 121.48654:1650 121.48781:882 135.27091:797 135.2724:1408 135.27389:1667 135.27538:1381 135.27688:737 138.84831:690 138.84986:1579 138.85141:2193 138.85296:2104 138.85451:1404 138.85607:595 159.03836:790 159.04026:1363 159.04216:1635 159.04406:1419 159.04597:844 168.34329:909 168.34536:1590 168.34743:1900 168.3495:1645 168.35157:1012 169.05399:566 169.0560…
27987	isocarboxazid	7477	13.9792	14.2532	14.4191	232.107	1.10528e+06	7.65385e+06		[M+H]+	M + 0			232.108	C12H13N3O2	D02580	XKFPYPQQHFEXRZ-UHFFFAOYSA-N	Benzenoids	Benzene and substituted derivatives		59-63-2	430	TRUE	TRUE	TRUE		44.8	80.2	50	71.6	6.71591	232.09202:0 232.0937:0 232.09537:0 232.09705:0 232.09873:6273 232.1004:12011 232.10208:41561 232.10376:145653 232.10543:288248 232.10711:431482 232.10879:402809 232.11046:250757 232.11214:109321 232.11382:28278 232.11549:8189 232.11707:0 232.11875:0 232.12042:0 232.1221:0 233.08435:0 233.08603:0 233.08772:0 233.08941:0 233.0911:13327 233.09279:19210 233.09447:21796 233.09616:19212 233.09785:12721…	109.09994:843 109.10102:1503 109.1021:1701 109.10318:1283 109.10426:583 114.9588:845 114.95997:1375 114.96114:1596 114.96231:1402 114.96348:919 120.07658:514 120.07783:1353 120.07907:2508 120.08032:3383 120.08157:3353 120.08282:2402 120.08407:1172 121.07232:616 121.07359:1388 121.07485:2343 121.07611:2988 121.07738:2865 121.07864:2001 121.0799:958 130.04669:653 130.0481:1546 130.0495:2351 130.050…
45313	Adrenaline	9771	18.4623	18.6307	18.9247	184.096	11308508	85545104		[M+H]+	M + 0	similar chromatogram in higher mz_45314; similar chromatogram in higher mz_45319; similar chromatogram in higher mz_45320; similar chromatogram in higher mz_45324; similar chromatogram in higher mz_45337		184.097	C9H13NO3		UCTWMZQNUQWSLP-VIFPVBQESA-N	Benzenoids	Phenols	Benzenediols		430	TRUE	TRUE	TRUE		44.7	79.6	66.7	73.2	80.3476	184.01912:0 184.02031:0 184.02149:0 184.02267:0 184.02386:6144 184.02504:16090 184.02623:42999 184.02741:72350 184.02859:83889 184.02978:58254 184.03096:30050 184.03215:11367 184.03333:4947 184.03451:0 184.0357:0 184.03688:0 184.03806:0 184.07477:0 184.07596:0 184.07714:0 184.07833:0 184.07951:8495 184.08069:20164 184.08188:76249 184.08306:106202 184.08425:65482 184.08543:18744 184.08662:10121 18…	100.03508:1069 100.03603:4295 100.03697:20032 100.03792:53623 100.03887:89880 100.03982:106220 100.04077:76018 100.04172:41565 100.04267:13174 100.04362:4264 100.04457:2037 101.01876:1321 101.01972:2465 101.02068:11419 101.02165:40482 101.02261:73996 101.02357:102098 101.02454:83865 101.0255:49721 101.02646:18128 101.02743:5125 101.02839:2708 101.0294:4383 101.03036:7373 101.03132:1597 102.02482:…
7071	N-ALPHA-ACETYL-LYSINE	2610	4.83548	5.09422	5.40782	189.123	25246850	342228480		[M+H]+	M + 0			189.123	C8H16N2O3		VEYYWZRYIYDQJM-UHFFFAOYSA-N	Organic acids and derivatives	Carboxylic acids and derivatives	Amino acids, peptides, and analogues		430	TRUE	TRUE	TRUE		44.4	35.7	46.7	61.2	98.3044	189.00599:0 189.00722:0 189.00845:0 189.00968:0 189.01092:10919 189.01215:30896 189.01338:83745 189.01461:141750 189.01585:171537 189.01708:124310 189.01831:67714 189.01954:15302 189.02078:0 189.02201:0 189.02324:0 189.02447:0 189.02817:0 189.0294:0 189.03063:0 189.03187:0 189.0331:15039 189.03433:35571 189.03556:77680 189.0368:102948 189.03803:81836 189.03926:39964 189.04049:17986 189.04173:0 18…	112.04049:4662 112.04162:9536 112.04274:13249 112.04387:13715 112.04499:10978 112.04611:6773 112.0697:14287 112.07082:16481 112.07195:52503 112.07307:194515 112.0742:418792 112.07532:660095 112.07645:680059 112.07757:445491 112.0787:221056 112.07982:64249 112.08095:21972 112.08208:17323 112.0832:11552 112.08437:18939 112.08549:794 113.07541:2409 113.07655:16051 113.07769:35615 113.07883:54995 113…
48803	Methaqualone	10542	19.9308	20.1002	20.301	251.125	1.66885e+06	19496614		[M+H]+	M + 0			251.118	C16H14N2O		JEYCTXHKTXCGPB-UHFFFAOYSA-N	Organoheterocyclic compounds	Diazanaphthalenes	Benzodiazines		430	TRUE	TRUE	TRUE		44.3	70.3	50	61.3	5.52284	251.0292:0 251.03108:0 251.03297:0 251.03486:0 251.03674:9062 251.03863:22385 251.04051:34344 251.0424:35584 251.04429:25140 251.04617:11472 251.04793:0 251.04981:0 251.0517:0 251.05359:0 251.1083:0 251.11019:0 251.11207:0 251.11396:0 251.11585:3370 251.11773:34973 251.11962:144557 251.12151:329952 251.1234:532348 251.12528:578240 251.12717:393237 251.12906:206937 251.13094:62708 251.13283:16391 …	104.10465:491 104.10565:1203 104.10666:1899 104.10767:2097 104.10868:1609 104.10968:763 109.09886:811 109.09994:1824 109.10102:2503 109.1021:2314 109.10318:1409 109.10426:469 110.59691:885 110.59801:1485 110.59911:1692 110.60021:1351 110.60132:711 121.09759:851 121.09886:1959 121.10012:3128 121.10139:3549 121.10265:2893 121.10391:1632 121.10518:544 135.11437:1278 135.11586:2110 135.11735:2397 135…
49915	DESOXYPEGANINE	11108	20.7852	21.1886	21.4639	173.117	1.53403e+06	28226932		[M+H]+	M + 0	similar chromatogram in higher mz_49916; found in higher mz's MsMs_49916	2.797	173.107	C11H12N2	Quinazolines	WUFQLZTXIWKION-UHFFFAOYSA-N	Organoheterocyclic compounds	Diazanaphthalenes	Benzodiazines	C1CN2CC3=CC=CC=C3N=C2C1	430	TRUE	TRUE	TRUE	98.3	44.3	75	100	63	4.13725	173.07194:0 173.07302:0 173.0741:0 173.07518:0 173.07626:0 173.07734:19677 173.07842:73714 173.0795:132272 173.08058:114988 173.08166:84841 173.08392:96047 173.085:157021 173.08608:235762 173.08716:238180 173.08824:137953 173.08932:51406 173.0904:0 173.09041:0 173.0914:0 173.09248:0 173.09356:0 173.1076:0 173.10868:0 173.10976:0 173.11084:0 173.11192:7143 173.113:27457 173.11408:100804 173.11516:…	103.02901:368 103.03:1988 103.03099:5623 103.03198:9462 103.03298:11342 103.03397:8192 103.03496:4436 103.03595:1317 103.03694:348 109.09747:740 109.09855:4373 109.09963:9980 109.10071:16015 109.10179:16731 109.10287:11129 109.10395:5707 109.10503:1788 109.10612:469 110.10218:1071 110.10327:1958 110.10437:2470 110.10547:2192 110.10656:1306 110.10766:465 111.04168:590 111.04279:1343 111.0439:1950 …
31595	Propyl gallate	7796	14.7039	14.8498	15.0167	213.074	4832530	38437036		[M+H]+	M + 0		4.39	213.07	C10H12O5	Galloyl esters	ZTHYODDOHIVTJV-UHFFFAOYSA-N	Benzenoids	Benzene and substituted derivatives	Benzoic acids and derivatives	O=C(OCCC)C1=CC(O)=C(O)C(O)=C1	430	TRUE	TRUE	TRUE	99.5	44.2	75	100	73.7	21.2724	213.05446:0 213.05593:0 213.05741:0 213.05888:0 213.06035:3727 213.06183:14245 213.0633:17570 213.06478:30253 213.06625:35593 213.06773:104918 213.0692:376537 213.07068:872430 213.07215:1410329 213.07363:1565956 213.0751:1077194 213.07658:569393 213.07805:166351 213.07953:41914 213.081:19866 213.08248:13280 213.08395:10655 213.08543:8799 213.08593:0 213.0874:0 213.08888:0 213.09036:0 213.09773:0 …	112.07312:1044 112.07424:2153 112.07537:2984 112.07649:2920 112.07762:2011 112.07874:910 126.05237:1100 126.05371:1920 126.05506:2283 126.0564:1968 126.05774:1223 126.05908:519 128.06808:726 128.06946:1457 128.07083:1830 128.0722:1577 128.07358:904 140.99416:172 140.99575:1428 140.99733:4436 140.99892:7722 141.00051:10113 141.0021:8012 141.00369:4700 141.00527:1557 141.00686:221 153.17022:645 153…
53644	Decumbenone A	12939	24.6634	24.7395	24.9306	281.172	15676675	87898856		[M+H]+	M + 0	found in higher mz's MsMs_53652		281.18	C16H24O4	Beta-hydroxy ketones	KPUOKNHMWKNLJE-LIDJKPORSA-N	Organic oxygen compounds	Organooxygen compounds	Carbonyl compounds	O[C@@H]1[C@@]2([H])C(C=C[C@](O)(C)[C@]2(C)C(CCO)=O)=C[C@@H](C)C1	430	TRUE	TRUE	TRUE		44	69	50	60.4	70.0679	281.03581:0 281.03804:0 281.04028:0 281.04251:0 281.04474:4272 281.04698:76879 281.04921:151701 281.05145:197112 281.05368:135058 281.05592:65126 281.05815:12421 281.06057:0 281.0628:0 281.06504:0 281.06727:0 281.14773:0 281.14997:0 281.1522:0 281.15444:0 281.15667:0 281.15891:58658 281.16115:170994 281.16338:511457 281.16562:1621297 281.16785:3370530 281.17009:5250701 281.17232:5437227 281.17456…	149.01561:3149 149.01734:13623 149.01906:50250 149.02079:104202 149.02251:161673 149.02424:160575 149.02596:102714 149.02769:48371 149.02941:12658 149.03114:3841 150.01935:4164 150.02109:19432 150.02283:66910 150.02458:120757 150.02632:166327 150.02806:138066 150.0298:82013 150.03155:30934 150.03329:7246 150.03503:662 151.02304:5538 151.0248:12126 151.02656:18630 151.02832:31997 151.03008:16784 1…
58086	Isoquercetin	15339	29.1586	29.3645	29.6454	465.101	2.04929e+06	46331456		[M+H]+	M + 0			465.103	C21H20O12		OVSQVDMCBVZWGM-QSOFNFLRSA-N	Phenylpropanoids and polyketides	Flavonoids	Flavonoid glycosides		430	TRUE	TRUE	TRUE		43.7	82.2	60	72.2	6.44065	465.06755:0 465.0723:0 465.07706:0 465.08182:0 465.08657:30180 465.09133:257488 465.09608:513568 465.10084:716801 465.1056:563215 465.11035:327184 465.11511:151507 465.11987:200092 465.12462:338481 465.12938:427434 465.13414:345725 465.1389:198497 465.14365:70147 465.14841:9917 465.15317:0 465.15792:0 465.16268:0 465.16744:0 466.07269:0 466.07746:0 466.08223:0 466.087:0 466.09177:23817 466.09654:…	167.04803:935 167.05008:3951 167.05212:9721 167.05417:15980 167.05622:17986 167.05827:12360 167.06032:6360 167.06236:1573 167.06441:329 168.04951:1917 168.05157:3796 168.05364:5402 168.0557:5623 168.05777:4284 168.05984:2287 168.0619:721 169.04773:1818 169.04981:3878 169.0519:5589 169.05398:5696 169.05607:4111 169.05815:1965 221.22442:1535 221.22754:2591 221.23066:2970 221.23378:2416 221.2369:135…
52823	Aurantiamide	12438	23.4576	23.7558	24.0119	403.201	334002	2143685		[M+H]+	M + 0			403.205	C25H26N2O3		KSVKECXWDNCRTM-GOTSBHOMSA-N	Organic acids and derivatives	Carboxylic acids and derivatives	Amino acids, peptides, and analogues		430	TRUE	TRUE	TRUE		43.7	76.5	66.7	69.2	2.8905	403.16984:0 403.17368:0 403.17752:0 403.18136:0 403.1852:4061 403.18904:22888 403.19288:71780 403.19672:126374 403.20055:170924 403.20439:141468 403.20823:84379 403.21207:30182 403.21591:3891 403.21915:0 403.22299:0 403.22682:0 403.23066:0 404.17689:0 404.18075:0 404.1846:0 404.18845:0 404.19231:6033 404.19616:24165 404.20001:42852 404.20387:56413 404.20772:47098 404.21157:29259 404.21543:8397 40…	105.02956:888 105.03058:3551 105.03161:11414 105.03263:20064 105.03365:26618 105.03467:21023 105.03569:12256 105.03671:3958 105.03773:828 106.03507:1251 106.03611:2008 106.03714:2277 106.03818:1841 106.03921:975 117.0659:610 117.0671:2815 117.0683:5774 117.0695:8820 117.07071:8224 117.07191:4981 117.07311:2003 117.07431:252 120.99402:1075 120.99529:1824 120.99655:2141 120.99781:1814 120.99907:106…
55838	Cashmeran	14045	26.629	26.9156	27.0848	207.174	6.38587e+06	62272516		[M+H]+	M + 0	found in higher mz's MsMs_55851		207.174	C14H22O		MIZGSAALSYARKU-UHFFFAOYSA-N	Organic oxygen compounds	Organooxygen compounds	Carbonyl compounds		430	TRUE	TRUE	TRUE		43.6	86.6	100	78.2	40.066	207.02292:0 207.02433:0 207.02575:0 207.02716:0 207.02857:0 207.02998:20908 207.0314:43666 207.03281:60136 207.03422:46185 207.03564:15437 207.03705:4266 207.03846:0 207.03987:0 207.04129:0 207.0427:0 207.08085:0 207.08226:0 207.08367:0 207.08509:0 207.0865:10358 207.08791:21245 207.08933:27008 207.09074:23174 207.09215:13938 207.09357:0 207.09498:12796 207.09639:21362 207.09781:27246 207.09922:2…	105.06729:596 105.06831:1407 105.06933:2116 105.07036:2235 105.07138:1651 105.0724:790 106.89773:823 106.89878:1372 106.89983:1525 106.90088:1187 106.90193:613 107.08246:561 107.08351:2310 107.08456:4521 107.08561:6623 107.08666:5928 107.08771:3569 107.08876:1421 107.08981:538 109.09777:510 109.09886:1610 109.09994:3497 109.10102:5494 109.1021:5663 109.10318:3650 109.10426:1720 109.10534:620 119.…
37405	Imazapyr	8445	15.816	16.0884	16.2316	262.117	915670	5984294		[M+H]+	M + 0			262.119	C13H15N3O3		CLQMBPJKHLGMQK-UHFFFAOYSA-N	Organic acids and derivatives	Carboxylic acids and derivatives	Amino acids, peptides, and analogues		430	TRUE	TRUE	TRUE		43.6	61.9	41.7	65.6	6.11173	262.07877:0 262.08078:0 262.0828:0 262.08481:0 262.08682:13967 262.08883:25353 262.09084:28500 262.09286:21683 262.09487:11239 262.09694:0 262.09895:0 262.10096:0 262.10297:0 262.10498:0 262.107:0 262.10901:10691 262.11102:37742 262.11303:133038 262.11505:256928 262.11706:376907 262.11907:339476 262.12108:207580 262.1231:85613 262.12511:22268 262.12712:7914 262.12908:0 262.13109:0 262.1331:0 262.…	111.57181:876 111.57293:1339 111.57405:1524 111.57517:1343 111.57629:908 114.04314:666 114.0443:1246 114.04545:1502 114.04661:1239 114.04776:665 115.0512:541 115.05237:1420 115.05354:2233 115.05471:2465 115.05588:1973 115.05706:1117 116.96614:745 116.96734:1227 116.96854:1526 116.96974:1440 116.97094:973 118.06316:836 118.06438:1516 118.0656:1911 118.06681:1804 118.06803:1289 118.06925:657 129.43…
18838	Jacobine N-oxide	6539	12.4984	12.5868	12.6996	368.178	4.12285e+06	22155498		[M+H]+	M + 0			368.17	C18H25NO7		NKRQJWQYBNTAEV-SAJQNFQWSA-N	Alkaloids and derivatives				430	TRUE	TRUE	TRUE		43.5	75	100	68.2	9.26073	367.83936:0 367.8427:0 367.84605:0 367.84939:0 367.85274:10986 367.85609:46920 367.85943:97080 367.86278:146153 367.86612:135082 367.86947:83235 367.87281:33624 367.87616:4427 367.87951:0 367.88285:0 367.8862:0 367.88954:0 368.10379:0 368.10714:0 368.11049:0 368.11384:0 368.11719:10476 368.12054:35866 368.12389:50162 368.12723:73819 368.13058:77273 368.13393:161938 368.13728:519178 368.14063:9948…	102.0522:4384 102.05318:16517 102.05416:29996 102.05513:40935 102.05611:33581 102.05709:20029 102.05807:7131 102.05905:2130 110.06703:1423 110.06813:5945 110.06922:18697 110.07032:32212 110.07142:41497 110.07251:32003 110.07361:18549 110.0747:6135 110.0758:1352 116.06794:4271 116.06913:7768 116.07031:9926 116.0715:9364 116.07269:6526 116.07387:3215 119.04623:3932 119.04746:8563 119.0487:12394 119…
50472	Imidacloprid	11295	21.1886	21.5471	21.6718	256.062	1.49094e+06	9816685		[M+H]+	M + 0			256.06	C9H10ClN5O2		YWTYJOPNNQFBPC-UHFFFAOYSA-N	Organic nitrogen compounds	Organonitrogen compounds	Guanidines		430	TRUE	TRUE	TRUE		43.2	80.6	42.9	69.5	12.3217	256.0464:0 256.04835:0 256.05029:0 256.05223:0 256.05418:10352 256.05612:47691 256.05806:176488 256.06:355646 256.06195:542320 256.06389:524667 256.06583:332636 256.06778:154793 256.06972:42902 256.07166:10994 256.07365:0 256.07559:0 256.07754:0 256.07948:0 256.25057:0 256.25252:0 256.25446:0 256.25641:0 256.25835:17636 256.2603:27892 256.26224:31566 256.26419:26412 256.26614:15563 256.26808:0 25…	102.08936:659 102.09034:1442 102.09132:1976 102.0923:1880 102.09328:1227 105.06729:1119 105.06831:2196 105.06933:3055 105.07036:3127 105.07138:2350 105.0724:1235 109.09886:1150 109.09994:2273 109.10102:3009 109.1021:2796 109.10318:1784 109.10426:699 119.0832:530 119.08443:1345 119.08567:1808 119.0869:1565 119.08813:854 121.09759:567 121.09886:1229 121.10012:1905 121.10138:1973 121.10265:1323 121.…
56367	MG(18:2(9Z,12Z)/0:0/0:0)[rac]	14309	27.0439	27.424	27.7797	355.284	5.52195e+06	104289624		[M+H]+	M + 0			355.284	C21H38O4		WECGLUPZRHILCT-HZJYTTRNSA-N	Lipids and lipid-like molecules	Fatty Acyls	Lineolic acids and derivatives	26545-74-4	430	TRUE	TRUE	TRUE		43.1	69.4	43.4	67.9	130.792	355.0358:0 355.03898:0 355.04215:0 355.04532:0 355.04849:14882 355.05167:26863 355.05484:28141 355.05801:107193 355.06118:409126 355.06436:829095 355.06753:1257760 355.0707:1197078 355.07387:756190 355.07705:347676 355.08022:95654 355.08339:24900 355.08657:1120 355.08868:0 355.09185:70009 355.09503:175405 355.0982:252977 355.10137:259495 355.10455:173727 355.10772:78903 355.11089:22890 355.11524:…	105.06627:446 105.06729:1064 105.06831:2662 105.06933:4880 105.07035:6449 105.07137:4916 105.0724:2746 105.07342:861 107.08245:780 107.0835:2399 107.08456:5009 107.08561:7556 107.08666:7056 107.08771:4356 107.08876:1888 107.08981:552 109.09657:339 109.09765:1457 109.09874:6213 109.09982:13514 109.1009:21288 109.10198:21623 109.10306:14040 109.10414:6833 109.10522:1980 109.1063:648 110.10327:1408 …
46125	Linezolid	9914	18.7798	18.9047	19.2162	338.149	1.39924e+06	9248480		[M+H]+	M + 0			338.151	C16H20FN3O4		TYZROVQLWOKYKF-ZDUSSCGKSA-N	Organoheterocyclic compounds	Oxazinanes	Morpholines		430	TRUE	TRUE	TRUE		43.1	72.7	50	68.8	9.04994	338.12257:0 338.12552:0 338.12846:0 338.13141:0 338.13436:17609 338.13731:35033 338.14026:105209 338.14321:306120 338.14616:522668 338.1491:669202 338.15205:508922 338.155:290251 338.15795:85318 338.1609:16684 338.16361:0 338.16656:0 338.16951:0 338.17246:0 339.12108:0 339.12404:0 339.127:0 339.12996:0 339.13293:5343 339.13589:50076 339.13885:57316 339.14181:39003 339.14477:7664 339.14773:9132 33…	116.37929:863 116.38048:1619 116.38167:2097 116.38286:1979 116.38405:1331 130.24664:793 130.24805:1534 130.24946:2057 130.25087:1972 130.25228:1295 137.12962:811 137.13115:1505 137.13267:1772 137.13419:1413 137.13571:695 142.19899:747 142.2006:1418 142.20221:1837 142.20381:1717 142.20542:1111 149.22104:1035 149.22277:1839 149.2245:2170 149.22622:1781 149.22795:955 152.68237:1410 152.68416:1862 15…
51780	Hydroxytyrosol Acetate	11867	22.5223	22.648	22.9604	197.078	68421584	567921088		[M+H]+	M + 0		3.84	197.08	C10H12O4	Tyrosols and derivatives	FGJGLFPNIZXRLV-UHFFFAOYSA-N	Benzenoids	Phenols	Tyrosols and derivatives	O=C(OCCC1=CC=C(O)C(O)=C1)C	430	TRUE	TRUE	TRUE	98.2	42.9	76.2	50	69.3	235.72	196.98853:0 196.98984:0 196.99116:0 196.99247:0 196.99378:4229 196.99509:80116 196.9964:146901 196.99771:165396 196.99902:94558 197.00033:4971 197.00164:0 197.00296:0 197.00427:0 197.00558:85583 197.00689:171154 197.0082:172297 197.00951:107610 197.01082:16308 197.01213:1590 197.01345:0 197.01476:0 197.01607:0 197.01738:0 197.04623:0 197.04754:0 197.04886:0 197.05017:0 197.05148:0 197.05279:0 197…	105.97607:8267 105.9771:12952 105.97814:14604 105.97917:11910 105.98021:6530 117.91609:6926 117.9173:12151 117.91852:14284 117.91973:11829 117.92095:6547 136.69812:7364 136.69964:11817 136.70115:13702 136.70267:12405 136.70419:8870 164.03999:11207 164.04199:18990 164.04398:21176 164.04597:16182 164.04796:7909 175.92553:7141 175.92775:12813 175.92996:15340 175.93217:13003 175.93439:7594 196.03715:…
27734	Honokiol	7455	14.0479	14.2121	14.4191	267.132	3.46761e+06	22256380		[M+H]+	M + 0		7.56	267.14	C18H18O2	Biphenyls and derivatives	FVYXIJYOAGAUQK-UHFFFAOYSA-N	Benzenoids	Benzene and substituted derivatives	Biphenyls and derivatives	OC1=CC=C(C=C1C=2C=CC(O)=C(C2)CC=C)CC=C	430	TRUE	TRUE	TRUE	99.8	42.7	87.1	66.7	65.5	18.2381	267.05972:0 267.06179:0 267.06386:0 267.06593:0 267.068:5081 267.07007:20467 267.07214:37352 267.07421:42861 267.07628:32193 267.07835:14927 267.08042:0 267.08249:0 267.08456:0 267.08663:0 267.10733:0 267.1094:0 267.11147:0 267.11354:0 267.11561:0 267.11768:0 267.11975:0 267.12185:39283 267.12392:52137 267.12599:146571 267.12806:495353 267.13013:1001005 267.1322:1528168 267.13427:1489937 267.1363…	101.06793:427 101.06889:1359 101.06986:2797 101.07082:3866 101.07178:3731 101.07275:2462 101.07371:990 103.0519:847 103.05289:1864 103.05389:2730 103.05488:2841 103.05587:2103 103.05686:1051 110.06822:545 110.06931:1441 110.07041:2469 110.0715:2918 110.0726:2453 110.07369:1437 110.07479:525 110.43933:1017 110.44043:1623 110.44153:1941 110.44263:1798 110.44373:1255 112.07424:906 112.07536:1663 112…
35997	Chrysin 7-O-beta-gentiobioside	8258	15.4129	15.7309	15.8376	579.179	696673	4450594		[M+H]+	M + 0		4.27	579.17	C27H30O14	Flavonoid-7-O-glycosides	XGMGGAPZYUWNMO-HIHJNFARSA-N	Phenylpropanoids and polyketides	Flavonoids	Flavonoid glycosides	O=C1C=C(OC2=CC(OC3OC(COC4OC(CO)C(O)C(O)C4O)C(O)C(O)C3O)=CC(O)=C12)C=5C=CC=CC5	430	TRUE	TRUE	TRUE	99.3	42.6	75	100	65.8	21.0343	579.07421:0 579.08082:0 579.08743:0 579.09404:0 579.10065:8021 579.10725:17910 579.11386:26187 579.12047:29417 579.12708:32295 579.13369:32308 579.1403:15640 579.14691:4122 579.15303:11586 579.15964:64886 579.16625:214904 579.17286:379136 579.17946:512800 579.18607:419940 579.19268:250292 579.19929:93356 579.2059:21803 579.21252:1758 579.22495:0 579.23156:0 579.23818:0 579.24479:0 579.27123:0 579…	104.57467:899 104.57569:1638 104.5767:1964 104.57772:1640 104.57873:903 120.07783:749 120.07907:1847 120.08032:2666 120.08157:2568 120.08282:1640 120.08407:576 143.11525:1407 143.11687:2329 143.1185:2733 143.12012:2327 143.12175:1360 163.74548:1070 163.74747:1762 163.74946:2057 163.75145:1723 163.75343:957 164.92639:1299 164.9284:2086 164.93041:2220 164.93242:1633 164.93443:784 167.04987:692 167.…
50674	Pifithrin-	11394	21.526	21.7379	21.9289	287.127	752879	5989196		[M+H]+	M + 0			287.121	C16H18N2OS						63208-82-2	430	TRUE	TRUE	TRUE		42.6	71.2	50	63.5	6.78915	287.10612:0 287.10842:0 287.11073:0 287.11304:0 287.11535:1332 287.11765:8483 287.11996:38752 287.12227:120496 287.12457:207693 287.12688:267958 287.12919:204605 287.1315:117583 287.1338:37987 287.13611:11658 287.13842:5790 287.14072:4235 287.14311:0 287.14542:0 287.14773:0 287.15004:0 287.15234:0 287.15465:4194 287.15696:11650 287.15927:18443 287.16157:18543 287.16388:12118 287.16619:4969 287.16…	102.0522:466 102.05317:1465 102.05415:2723 102.05513:3484 102.05611:3210 102.05708:2105 102.05806:929 106.08076:561 106.0818:1028 106.08284:2982 106.08387:9815 106.08491:20466 106.08595:31849 106.08698:32539 106.08802:21161 106.08906:10196 106.09009:2548 106.09113:510 107.04673:831 107.04778:1327 107.04883:1558 107.04988:1367 107.05093:844 116.06578:448 116.06697:1510 116.06815:5012 116.06934:934…
19530	Flucytosine (5-FC)	6616	12.5346	12.7172	12.816	130.049	4.75991e+06	49225284		[M+H]+	M + 0	found in higher mz's MsMs_19481; found in higher mz's MsMs_19599; found in higher mz's MsMs_19473; found in higher mz's MsMs_19582; found in higher mz's MsMs_19548		130.041	C4H4FN3O		XRECTZIEBJDKEO-UHFFFAOYSA-N	Organoheterocyclic compounds	Diazines	Pyrimidines and pyrimidine derivatives		430	TRUE	TRUE	TRUE		42.4	85.7	100	68	11.0938	130.04372:0 130.04442:0 130.04513:0 130.04583:0 130.04653:0 130.04724:141970 130.04794:591098 130.04864:1040293 130.04935:1368729 130.05005:1079930 130.05075:643615 130.05146:247650 130.05216:99321 130.05286:72989 130.05357:45242 130.05461:0 130.05532:0 130.05602:0 130.05672:0 130.06024:0 130.06094:0 130.06165:0 130.06235:0 130.06305:21287 130.06376:92246 130.06446:167852 130.06516:184697 130.065…	101.05829:990 101.05926:1590 101.06022:1733 101.06118:1328 101.06215:685 102.05317:696 102.05415:1179 102.05513:1347 102.05611:1045 102.05709:477 103.04901:1905 103.05:2911 103.05099:8407 103.05198:28232 103.05297:58364 103.05397:90626 103.05496:91557 103.05595:59128 103.05694:28509 103.05794:7385 103.05893:1790 103.05992:1602 103.06091:1156 103.06183:2691 103.06282:345 103.08167:1032 103.08267:1…
13625	4-Hydroxy-1-(2-hydroxyethyl)-2,2,6,6-tetramethylpiperidine	5433	10.3975	10.5485	10.7462	202.18	3936827	21138788		[M+H]+	M + 0			202.18	C11H23NO2		STEYNUVPFMIUOY-UHFFFAOYSA-N	Organoheterocyclic compounds	Piperidines			430	TRUE	TRUE	TRUE		42.4	79.1	50	70.6	38.7706	202.06137:0 202.06273:0 202.0641:0 202.06546:0 202.06682:19578 202.06818:50160 202.06954:84286 202.07091:98819 202.07227:83584 202.07363:50349 202.07499:21302 202.07635:0 202.07772:25639 202.07908:46174 202.08044:54481 202.0818:41893 202.08317:18567 202.08465:0 202.08601:0 202.08737:0 202.08874:0 202.10781:0 202.10917:0 202.11053:0 202.1119:0 202.11326:7870 202.11462:59033 202.11599:158432 202.11…	101.05733:1841 101.0583:4177 101.05926:6129 101.06022:6303 101.06119:4479 101.06215:2045 102.08349:1079 102.08447:5446 102.08545:4249 102.08643:3573 102.08737:2489 102.08835:8614 102.08933:31166 102.09031:60863 102.09129:90433 102.09227:83322 102.09324:51569 102.09422:22434 102.0952:6036 102.09618:1965 105.06729:1438 105.06831:3733 105.06934:6141 105.07036:7049 105.07138:5868 105.0724:3459 105.07…
42322	Imazethapyr	9182	17.139	17.4988	17.9601	290.15	2.42407e+06	15873569		[M+H]+	M + 0			290.15	C15H19N3O3		XVOKUMIPKHGGTN-UHFFFAOYSA-N	Organic acids and derivatives	Carboxylic acids and derivatives	Amino acids, peptides, and analogues		430	TRUE	TRUE	TRUE		42	75	100	75.1	5.68685	290.1244:0 290.12674:0 290.12908:0 290.13143:0 290.13377:6530 290.13612:16282 290.13846:25290 290.1408:91624 290.14315:326216 290.14549:680010 290.14783:1057769 290.15018:1073308 290.15252:698750 290.15486:342490 290.15721:95124 290.15955:26688 290.1619:17636 290.16424:9870 290.16645:0 290.1688:0 290.17114:0 290.17348:0 290.17583:0 290.17817:0 290.18052:0 290.18286:0 290.1852:7850 290.18755:29459…	107.08351:1180 107.08456:2058 107.08561:2390 107.08666:1898 107.08771:938 114.91789:1285 114.91906:1876 114.92023:1896 114.9214:1339 114.92257:600 130.05931:389 130.06072:2132 130.06213:7138 130.06353:12743 130.06494:17106 130.06635:13669 130.06775:7971 130.06916:2691 130.07057:435 131.05821:1133 131.05963:1940 131.06105:2178 131.06248:1728 131.0639:946 131.0824:1048 131.08383:1957 131.08525:2412…
55778	Benzophenone	13996	26.629	26.8202	27.1488	183.08	1.37501e+06	26255682		[M+H]+	M + 0			183.08	C13H10O		RWCCWEUUXYIKHB-UHFFFAOYSA-N	Benzenoids	Benzene and substituted derivatives	Benzophenones		430	TRUE	TRUE	TRUE		41.6	66.9	100	73.1	3.63319	183.05516:0 183.05634:0 183.05751:0 183.05868:0 183.05986:12532 183.06103:28449 183.06221:39034 183.06338:35729 183.06456:21006 183.06573:0 183.06691:0 183.06808:0 183.06926:0 183.07043:0 183.07161:0 183.07278:0 183.07395:0 183.07513:10940 183.0763:33991 183.07748:127361 183.07865:263622 183.07983:406173 183.081:396435 183.08218:250187 183.08335:114459 183.08453:29616 183.0857:7395 183.08688:0 18…	105.02756:636 105.02858:784 105.0296:1683 105.03062:5866 105.03164:18425 105.03266:32594 105.03368:44036 105.0347:35623 105.03572:20951 105.03674:7164 105.03777:1542 105.03879:400 106.03403:602 106.03507:2226 106.0361:3966 106.03714:4881 106.03818:3475 106.03921:1773 106.04025:644 109.09778:538 109.09886:1297 109.09994:2118 109.10102:2484 109.1021:2126 109.10318:1284 109.10426:481 119.04624:708 1…
18801	7-methoxy-2-methyl-3-phenyl-4H-chromen-4-one	6539	12.3615	12.5868	12.6815	267.097	1.41939e+06	10676469		[M+H]+	M + 0		7.25	267.1	C17H14O3	7-O-methylisoflavones	XRGWZIGGCNSFRY-UHFFFAOYSA-N	Phenylpropanoids and polyketides	Isoflavonoids	O-methylated isoflavonoids	O=C1C2=CC=C(OC)C=C2OC(=C1C=3C=CC=CC3)C	430	TRUE	TRUE	TRUE	99.9	41.5	80.8	100	74.6	11.9087	266.98528:0 266.98735:0 266.98942:0 266.99149:0 266.99356:13445 266.99563:35171 266.9977:57482 266.99977:61066 267.00183:42299 267.0039:16967 267.00582:0 267.00789:0 267.00996:0 267.01203:0 267.07825:0 267.08032:0 267.08239:0 267.08446:0 267.08653:1224 267.0886:22233 267.09067:112549 267.09274:322279 267.09481:546964 267.09688:681243 267.09895:512244 267.10102:293956 267.10309:101085 267.10516:32…	103.0519:1184 103.0529:2241 103.05389:2847 103.05488:2474 103.05587:1368 110.06822:1004 110.06931:1954 110.07041:2589 110.0715:2402 110.0726:1488 110.07369:496 112.08437:949 112.08549:2227 112.08662:3257 112.08774:3281 112.08887:2286 112.08999:1024 112.56194:675 112.56307:1533 112.5642:2336 112.56534:2570 112.56647:2038 112.5676:1079 115.08398:1122 115.08515:2033 115.08632:2544 115.08749:2300 115…
47021	Diphenylphosphate	10090	18.8191	19.2358	19.544	251.054	1.30726e+06	9906698		[M+H]+	M + 0		6.822	251.047	C12H11O4P	Aryl phosphodiesters	ASMQGLCHMVWBQR-UHFFFAOYSA-N	Organic acids and derivatives	Organic phosphoric acids and derivatives	Phosphate esters	OP(=O)(OC1=CC=CC=C1)OC1=CC=CC=C1	430	TRUE	TRUE	TRUE	99.2	41.5	77	50	62.5	17.1516	250.98768:0 250.98956:0 250.99145:0 250.99334:0 250.99522:11333 250.99711:26216 250.99899:38101 251.00088:38871 251.00276:28198 251.00465:13433 251.00669:0 251.00858:0 251.01046:0 251.01235:0 251.03309:0 251.03498:0 251.03687:0 251.03875:0 251.04064:11665 251.04252:14387 251.04441:14959 251.0463:17233 251.04818:50427 251.05007:167078 251.05196:316607 251.05384:457622 251.05573:407619 251.05761:24…	105.46678:931 105.4678:1356 105.46883:1492 105.46986:1254 105.47088:762 107.08351:1091 107.08456:1939 107.08561:2461 107.08666:2329 107.08771:1622 107.08876:771 120.77469:592 120.77595:1224 120.77721:1703 120.77847:1726 120.77973:1294 120.78098:678 121.09759:651 121.09886:1648 121.10012:2769 121.10138:3296 121.10265:2862 121.10391:1796 121.10518:768 131.0824:507 131.08383:1243 131.08525:1813 131.…
56426	Isophorone	14342	27.3617	27.4861	27.6127	139.111	3.33128e+06	44666640		[M+H]+	M + 0			139.112	C9H14O		HJOVHMDZYOCNQW-UHFFFAOYSA-N	Organic oxygen compounds	Organooxygen compounds	Carbonyl compounds		430	TRUE	TRUE	TRUE		41.2	75	100	74.8	3.29852	139.03408:0 139.03486:0 139.03564:0 139.03642:0 139.03719:16544 139.03797:29294 139.03875:34024 139.03953:26614 139.0403:12918 139.04108:0 139.04186:0 139.04264:0 139.04341:0 139.04497:0 139.04575:0 139.04652:0 139.0473:0 139.04808:16394 139.04886:34590 139.04963:45220 139.05041:39557 139.05119:22232 139.05197:0 139.05274:0 139.05352:0 139.0543:0 139.06907:0 139.06985:0 139.07063:0 139.07141:0 13…	103.0529:1031 103.05389:1528 103.05488:1620 103.05587:1277 103.05686:757 121.02432:492 121.02558:2041 121.02685:4121 121.02811:5926 121.02937:5528 121.03063:3281 121.0319:1120 121.03316:100 121.03442:123 121.03569:1385 121.03695:5373 121.03821:10239 121.03947:14694 121.04074:12724 121.042:7734 121.04326:3095 121.04453:908 121.04579:529 121.05972:167 121.06099:1320 121.06225:4444 121.06351:8049 12…
58085	Quercitrin	15339	29.1586	29.3645	29.6649	449.105	4343509	102138936		[M+H]+	M + 0			449.108	C21H20O11		OXGUCUVFOIWWQJ-HQBVPOQASA-N	Phenylpropanoids and polyketides	Flavonoids	Flavonoid glycosides	C[C@@H]1O[C@@H](OC2=C(OC3=CC(O)=CC(O)=C3C2=O)C2=CC(O)=C(O)C=C2)[C@H](O)[C@H](O)[C@H]1O	430	TRUE	TRUE	TRUE		41.2	85	60	71.2	8.52127	449.06878:0 449.0733:0 449.07781:0 449.08232:0 449.08684:6885 449.09135:142823 449.09586:492124 449.10037:922930 449.10489:1345212 449.1094:1291769 449.11391:865198 449.11843:458954 449.12294:165842 449.12746:27303 449.13304:0 449.13756:0 449.14207:0 449.14658:0 449.25494:0 449.25945:0 449.26397:0 449.26848:0 449.273:24274 449.27751:52156 449.28203:75427 449.28655:77174 449.29106:58136 449.29558:…	128.48558:1122 128.48696:2958 128.48834:4594 128.48972:4899 128.4911:3682 128.49249:1855 129.04961:624 129.051:1846 129.05239:4046 129.05378:8130 129.05517:8981 129.05656:5804 129.05795:2665 129.05934:1029 133.06165:1630 133.06311:3397 133.06456:4440 133.06602:3926 133.06747:2280 148.40829:2007 148.41001:3177 148.41172:3458 148.41343:2614 148.41515:1262 163.61638:1589 163.61837:2823 163.62035:345…
35716	2-(hydroxymethyl)-5-methoxy-4H-pyran-4-one	8225	15.2256	15.6657	15.9406	157.05	2.04798e+06	19026714		[M+H]+	M + 0	similar chromatogram in higher mz_35718; similar chromatogram in higher mz_35719; similar chromatogram in higher mz_35730	2.64	157.05	C7H8O4	Pyranones and derivatives	RLWWKLWEBQOOAB-UHFFFAOYSA-N	Organoheterocyclic compounds	Pyrans	Pyranones and derivatives	O=C1C=C(OC=C1OC)CO	430	TRUE	TRUE	TRUE	99.2	41.2	75	100	74.8	5.80465	157.03849:0 157.03942:0 157.04036:0 157.04129:0 157.04222:11113 157.04316:46224 157.04409:22537 157.04502:22045 157.04595:38824 157.04689:138757 157.04782:309109 157.04875:492955 157.04969:527535 157.05062:351674 157.05155:177582 157.05249:47815 157.05342:8298 157.05436:0 157.05529:0 157.05622:0 157.05716:0 157.07956:0 157.08049:0 157.08143:0 157.08236:0 157.08329:11821 157.08423:22752 157.08516:…	102.08846:692 102.08944:2691 102.09042:5367 102.09139:8092 102.09237:7742 102.09335:4818 102.09433:2115 102.09531:240 108.04312:791 108.04418:1249 108.04525:1395 108.04631:1119 108.04738:579 110.06822:616 110.06931:1412 110.07041:3347 110.0715:4300 110.0726:3463 110.0737:1597 110.07479:766 110.07589:297 111.0772:370 111.07831:1177 111.07942:2393 111.08053:3162 111.08164:2911 111.08275:1883 111.08…
52801	Michler's ketone	12427	23.5004	23.7343	23.8421	269.171	1.74873e+06	14365819		[M+H]+	M + 0			269.165	C17H20N2O		VVBLNCFGVYUYGU-UHFFFAOYSA-N	Benzenoids	Benzene and substituted derivatives	Benzophenones		430	TRUE	TRUE	TRUE		40.5	71.8	50	62.9	14.6276	269.06271:0 269.06481:0 269.0669:0 269.06899:0 269.07109:9062 269.07318:32689 269.07527:66331 269.07736:102085 269.07946:95602 269.08155:56821 269.08364:21218 269.08574:822 269.087:0 269.08909:0 269.09118:0 269.09328:0 269.1519:0 269.15399:0 269.15608:0 269.15818:0 269.16027:6463 269.16237:15786 269.16446:76773 269.16656:275229 269.16865:531316 269.17074:786254 269.17284:725862 269.17493:453517 2…	105.06832:869 105.06934:1721 105.07036:2182 105.07138:1931 105.0724:1182 105.07342:443 107.08351:615 107.08456:1335 107.08561:1757 107.08666:1506 107.08771:775 109.09886:1144 109.09994:1595 109.10102:1640 109.1021:1273 109.10318:724 121.0976:691 121.09886:1204 121.10012:1634 121.10139:1724 121.10265:1367 121.10391:746 136.05646:561 136.05796:2060 136.05947:4642 136.06097:7458 136.06248:7875 136.0…
50611	1-Dodecyl-2-pyrrolidinone	11350	21.3155	21.6514	21.8864	254.247	734742	5279394		[M+H]+	M + 0			254.248	C16H31NO		NJPQAIBZIHNJDO-UHFFFAOYSA-N	Organoheterocyclic compounds	Pyrrolidines	N-alkylpyrrolidines		430	TRUE	TRUE	TRUE		40.3	75	100	74.5	22.2694	254.22987:0 254.23179:0 254.23371:0 254.23563:0 254.23755:3085 254.23948:13386 254.2414:61331 254.24332:184826 254.24524:315411 254.24717:398005 254.24909:299470 254.25101:170705 254.25293:54475 254.25486:15003 254.25678:5289 254.25882:0 254.26074:0 254.26267:0 254.26459:0 255.04891:0 255.05084:0 255.05278:0 255.05471:0 255.05664:7187 255.05857:16818 255.0605:26008 255.06243:29440 255.06437:24820…	100.0741:680 100.07505:1356 100.076:1645 100.07695:1290 100.0779:569 103.30936:586 103.31035:1215 103.31135:1571 103.31235:1419 103.31334:874 105.06832:727 105.06934:1297 105.07036:1545 105.07138:1313 105.0724:764 107.08246:412 107.08351:1326 107.08456:2372 107.08561:2862 107.08666:2419 107.08771:1382 107.08877:482 112.57893:714 112.58007:1251 112.5812:1618 112.58233:1595 112.58347:1173 121.06222…
37844	Pinocembrin	8522	16.0677	16.2316	16.4008	257.091	4.19158e+06	30259168		[M+H]+	M + 0	similar chromatogram in higher mz_37856; similar chromatogram in higher mz_37867; similar chromatogram in higher mz_37871; similar chromatogram in higher mz_37889; similar chromatogram in higher mz_37930; found in higher mz's MsMs_37860; found in higher mz's MsMs_37847	6.81	257.082	C15H12O4	Flavanones	URFCJEUYXNAHFI-ZDUSSCGKSA-N	Phenylpropanoids and polyketides	Flavonoids	Flavans	O=C1C=2C(O)=CC(O)=CC2OC(C=3C=CC=CC3)C1	430	TRUE	TRUE	TRUE	99.6	39.5	73.1	100	63.1	7.20017	257.05001:0 257.05197:0 257.05392:0 257.05588:0 257.05783:0 257.05979:0 257.06174:0 257.06369:0 257.06565:0 257.0676:0 257.06956:0 257.07151:0 257.07347:0 257.07542:0 257.07738:0 257.07933:0 257.08129:0 257.08301:47004 257.08497:218080 257.08692:740719 257.08887:1333772 257.09083:1831877 257.09278:1526743 257.09474:919818 257.09669:363485 257.09865:114602 257.1006:45520 257.10256:24543 257.10451:…	111.07831:1966 111.07942:2868 111.08054:2927 111.08165:2168 111.08276:1138 120.07689:1259 120.07813:4777 120.07938:9537 120.08063:14414 120.08188:13653 120.08313:8406 120.08437:3573 120.08562:451 150.7892:1499 150.79096:2699 150.79271:3018 150.79447:2273 150.79623:1115 154.91453:1586 154.91636:2743 154.91819:3137 154.92001:2422 154.92184:1134 157.0728:1972 157.07467:3257 157.07653:3649 157.0784:2…
45738	2-Amino-N-cyclohexyl-N-methylbenzenesulfonamide	9837	18.5681	18.7586	19.03	269.135	4.1213e+06	45520080		[M+H]+	M + 0		17.468	269.132	C13H20N2O2S	Aminobenzenesulfonamides	IPEHSCPRVOWQFQ-UHFFFAOYSA-N	Benzenoids	Benzene and substituted derivatives	Benzenesulfonamides	CN(C1CCCCC1)S(=O)(=O)C1=CC=CC=C1N	430	TRUE	TRUE	TRUE	100	39.3	65.7	50	65	9.21148	268.96562:0 268.96772:0 268.96981:0 268.9719:0 268.97399:17675 268.97608:27370 268.97817:30376 268.98027:23990 268.98236:13110 268.98445:0 268.98654:0 268.98863:0 268.99073:0 269.02002:0 269.02211:0 269.0242:0 269.02629:0 269.02839:5375 269.03048:14669 269.03257:35920 269.03466:55456 269.03676:54952 269.03885:24125 269.04094:10789 269.04304:0 269.04513:0 269.04722:0 269.04931:0 269.10792:0 269.11…	105.06729:458 105.06831:1266 105.06934:1999 105.07036:2148 105.07138:1612 105.0724:790 107.04674:446 107.04779:1291 107.04884:2007 107.04989:2079 107.05094:1472 107.05199:671 107.08351:660 107.08456:1442 107.08561:1825 107.08666:1446 107.08771:610 111.04057:480 111.04168:1326 111.04279:3209 111.0439:4938 111.04501:4571 111.04612:2720 111.04723:1003 111.04834:445 121.09759:473 121.09886:1297 121.1…
49891	Ilexsaponin A1	11086	20.9344	21.1458	21.4233	665.386	902405	8035120		[M+H]+	M + 0		7.4	665.39	C36H56O11	Triterpene saponins	AWFZJSUJFSUBQU-MOJLLMCOSA-N	Lipids and lipid-like molecules	Prenol lipids	Terpene glycosides	O=C(O)C1(C)C(O)CCC2(C)C1CCC3(C)C2CC=C4C5C(O)(C)C(C)CCC5(C(=O)OC6OC(CO)C(O)C(O)C6O)CCC43C	430	TRUE	TRUE	TRUE	99.1	39	42.1	66.7	61.6	5.11041	665.28747:0 665.29561:0 665.30374:0 665.31188:0 665.32002:5270 665.32816:28971 665.3363:27611 665.34528:25019 665.35341:39620 665.36155:103898 665.36969:301675 665.37783:524153 665.38597:693786 665.39411:551503 665.40225:322835 665.41039:107925 665.41853:23818 665.42667:3502 665.43564:0 665.44378:0 665.45192:0 665.46006:0 666.31563:0 666.32379:0 666.33194:0 666.3401:0 666.34826:12066 666.35641:15…	110.28978:1178 110.29088:1989 110.29198:2219 110.29308:1698 110.29418:814 113.48615:857 113.48729:1620 113.48844:2086 113.48959:1944 113.49073:1268 117.61792:809 117.61912:1681 117.62033:2166 117.62154:1998 117.62275:1315 120.35409:1029 120.35534:1873 120.3566:2158 120.35785:1655 120.3591:738 137.09156:1000 137.09308:1732 137.0946:2071 137.09612:1757 137.09765:986 217.31989:1019 217.32293:1877 21…
10687	Methyl gallate	3580	6.91736	6.98633	7.11939	185.041	1.39642e+06	11372040		[M+H]+	M + 0	found in higher mz's MsMs_10640	3.1	185.04	C8H8O5	Galloyl esters	FBSFWRHWHYMIOG-UHFFFAOYSA-N	Benzenoids	Benzene and substituted derivatives	Benzoic acids and derivatives	O=C(OC)C1=CC(O)=C(O)C(O)=C1	430	TRUE	TRUE	TRUE	99.9	39	75	100	73.8	5.37473	185.0318:0 185.03299:0 185.03418:0 185.03538:0 185.03657:0 185.03776:33236 185.03896:134383 185.04015:255773 185.04134:369882 185.04254:330601 185.04373:203478 185.04493:85730 185.04612:18771 185.04741:0 185.0486:0 185.04979:0 185.05099:0 185.06054:0 185.06173:0 185.06293:0 185.06412:0 185.06531:24638 185.06651:52080 185.0677:74318 185.06889:72760 185.07009:47803 185.07128:18897 185.0728:0 185.07…	111.14497:711 111.14608:1171 111.14719:1339 111.1483:1115 111.14941:649 127.02843:384 127.02979:1221 127.03115:2225 127.0325:2757 127.03386:2442 127.03522:1528 127.03658:630 177.75886:652 177.76111:1147 177.76336:1342 177.76561:1147 177.76786:697 185.03265:237 185.03504:1405 185.03743:4610 185.03981:7987 185.0422:10230 185.04459:7778 185.04698:4426 185.04936:1292 185.05175:110 185.10673:597 185.1…
44900	Scopolamine	9650	18.2747	18.4	18.5052	304.163	1.83295e+06	11624224		[M+H]+	M + 0		4.3	304.16	C17H21NO4	Beta hydroxy acids and derivatives	STECJAGHUSJQJN-MSIGHWPWSA-N	Organic acids and derivatives	Hydroxy acids and derivatives	Beta hydroxy acids and derivatives	O=C(OC1CC2N(C)C(C1)C3OC32)C(C=4C=CC=CC4)CO	430	TRUE	TRUE	TRUE	99	38.9	75	50	66.7	18.0228	303.66371:20206 303.66622:25650 303.66873:23015 303.67124:15457 303.67375:0 303.67626:0 303.67877:0 303.68128:0 304.03795:0 304.04046:0 304.04297:0 304.04549:0 304.048:17163 304.05052:26252 304.05303:29145 304.05555:24478 304.05806:14459 304.06057:0 304.06309:0 304.0656:0 304.06812:0 304.13853:0 304.14105:0 304.14356:0 304.14608:0 304.14859:0 304.15111:0 304.15362:0 304.15583:69099 304.15835:2633…	109.06212:628 109.0632:1628 109.06428:2552 109.06536:2708 109.06644:1994 109.06752:957 109.09885:906 109.09993:1770 109.10102:2322 109.1021:2166 109.10318:1395 109.10426:507 111.11269:792 111.1138:4046 111.11491:11118 111.11602:18740 111.11713:22601 111.11825:16466 111.11936:9154 111.12047:2772 111.12158:555 116.06676:419 116.06794:1239 116.06913:3197 116.07032:4920 116.0715:4753 116.07269:2986 1…
49716	Methoxyindoleacetic acid	11009	20.8068	20.9982	21.2522	206.081	5.50128e+06	43619940		[M+H]+	M + 0			206.081	C11H11NO3	Indole-3-acetic acid derivatives	COCNDHOPIHDTHK-UHFFFAOYSA-N	Organoheterocyclic compounds	Indoles and derivatives	Indolyl carboxylic acids and derivatives	COC1=CC2=C(NC=C2CC(O)=O)C=C1	430	TRUE	TRUE	TRUE		38.8	79.6	50	69.5	41.7659	205.99282:0 205.99422:0 205.99562:0 205.99702:0 205.99842:10401 205.99983:22350 206.00123:36949 206.00263:42735 206.00403:33854 206.00544:16900 206.00684:3344 206.00824:0 206.00964:0 206.01105:0 206.01245:0 206.06294:0 206.06434:0 206.06574:0 206.06714:0 206.06855:0 206.06995:17521 206.07135:20087 206.07276:48503 206.07416:59148 206.07556:166918 206.07696:608190 206.07837:1480921 206.07977:242850…	106.57248:2141 106.57352:3622 106.57457:4303 106.57561:3745 106.57665:2271 107.08245:1373 107.08351:3661 107.08456:6027 107.08561:6789 107.08666:5274 107.08771:2566 109.09777:1332 109.09885:3792 109.09993:7413 109.10101:9813 109.1021:9172 109.10318:6010 109.10426:2589 110.05179:2102 110.05289:3517 110.05398:4137 110.05508:3466 110.05617:1909 117.04296:2294 117.04416:3995 117.04536:4515 117.04657:…
45889	2,4,6-Trihydroxyacetophenone	9881	18.5891	18.8399	19.2778	169.047	7.65055e+06	108894632		[M+H]+	M + 0			169.05	C8H8O4		XLEYFDVVXLMULC-UHFFFAOYSA-N	Organic oxygen compounds	Organooxygen compounds	Carbonyl compounds		430	TRUE	TRUE	TRUE		38.5	81.1	66.7	70.1	29.2673	168.97821:0 168.97925:0 168.98029:0 168.98133:0 168.98238:12990 168.98342:25717 168.98446:31609 168.9855:25699 168.98654:13794 168.98762:0 168.98866:0 168.9897:0 168.99074:0 169.03554:0 169.03659:0 169.03763:0 169.03867:0 169.03971:0 169.04076:19266 169.0418:33815 169.04284:109621 169.04388:387443 169.04492:1045106 169.04597:1755263 169.04701:2161700 169.04805:1608369 169.04909:913760 169.05014:2…	107.08246:569 107.08351:1358 107.08456:2069 107.08561:2168 107.08666:1535 107.08771:635 107.16658:853 107.16763:1375 107.16868:1497 107.16974:1111 107.17079:488 109.06114:660 109.06222:2862 109.0633:6850 109.06438:11237 109.06546:12323 109.06654:8287 109.06762:4184 109.0687:1047 109.06978:305 109.09777:317 109.09885:1122 109.09994:2372 109.10102:3314 109.1021:3280 109.10318:2308 109.10426:1101 10…
37758	Clomazone	8500	15.774	16.1899	16.4644	240.084	19456996	133895096		[M+H]+	M + 0	found in higher mz's MsMs_37767	9.4	240.079	C12H14ClNO2	Chlorobenzenes	KIEDNEWSYUYDSN-UHFFFAOYSA-N	Benzenoids	Benzene and substituted derivatives	Halobenzenes	N1(C(C(C)(C)CO1)=O)Cc1c(cccc1)Cl	430	TRUE	TRUE	TRUE	99.8	38.2	72.5	50	62.8	201.335	239.96615:0 239.96791:0 239.96967:0 239.97144:0 239.9732:5053 239.97496:32155 239.97672:66729 239.97849:108986 239.98025:136574 239.98201:101173 239.98378:53000 239.98554:1740 239.98724:0 239.989:0 239.99076:0 239.99253:0 240.0613:0 240.06306:0 240.06483:0 240.06659:0 240.06836:8915 240.07012:35415 240.07188:84304 240.07365:137348 240.07541:166613 240.07718:540707 240.07894:1972786 240.0807:43008…	109.09886:650 109.09994:1536 109.10102:2163 109.1021:2018 109.10318:1189 137.37516:793 137.37668:1614 137.37821:2102 137.37974:1877 137.38126:1080 161.97151:996 161.97347:1901 161.97542:2170 161.97738:1585 161.97934:633 179.8358:791 179.83809:1780 179.84037:2537 179.84266:2476 179.84495:1631 179.84724:599 210.47629:1365 210.47919:2138 210.48209:2276 210.48498:1697 210.48788:828 222.0596:37 222.06…
46886	9-Methylxanthine	10057	18.9455	19.1738	19.4664	167.055	1.11403e+06	22266860		[M+H]+	M + 0			167.056	C6H6N4O2		DHNIKYWYTSMDDA-UHFFFAOYSA-N	Organoheterocyclic compounds	Imidazopyrimidines	Purines and purine derivatives		430	TRUE	TRUE	TRUE		38.2	78.7	66.7	70.8	4.17898	167.0061:0 167.00713:0 167.00815:0 167.00917:0 167.0102:11475 167.01122:22517 167.01224:28036 167.01327:23376 167.01429:12334 167.01531:0 167.01634:0 167.01736:0 167.01838:0 167.02657:0 167.0276:0 167.02862:0 167.02964:0 167.03067:11765 167.03169:25798 167.03271:38970 167.03374:42139 167.03476:32717 167.03579:17453 167.03681:5544 167.03787:0 167.03889:0 167.03991:0 167.04094:0 167.04606:0 167.047…	105.96055:822 105.96158:1875 105.96262:2862 105.96365:3117 105.96469:2478 105.96572:1411 105.96676:547 107.04778:883 107.04883:1549 107.04989:1712 107.05094:1247 107.05199:530 107.08246:330 107.08351:1953 107.08456:4076 107.08561:6208 107.08666:5752 107.08771:3552 107.08876:1500 107.08981:520 109.0632:1111 109.06428:1744 109.06536:1908 109.06644:1480 109.06752:769 111.04168:548 111.04279:1277 111…
56293	Pterosin A	14276	27.1279	27.3617	27.5061	249.146	1.14844e+06	9483790		[M+H]+	M + 0		9.301	249.149	C15H20O3	Indanones	BDZJLPDYMKPKGC-HNNXBMFYSA-N	Benzenoids	Indanes	Indanones	CC1=CC2=C(C(=C1CCO)C)C(=O)[C@](C2)(C)CO	430	TRUE	TRUE	TRUE	98.4	38	72.5	50	66.8	4.98211	249.09585:0 249.09772:0 249.09958:0 249.10145:0 249.10331:19468 249.10518:35083 249.10704:44043 249.1089:39675 249.11077:25108 249.11263:9814 249.11445:0 249.11631:0 249.11818:0 249.12004:0 249.12936:0 249.13123:0 249.13309:0 249.13496:0 249.13682:1513 249.13869:28844 249.14055:114790 249.14242:243932 249.14428:382720 249.14615:394899 249.14801:261508 249.14988:133656 249.15174:37840 249.15361:63…	120.72561:1178 120.72687:1709 120.72813:1762 120.72939:1283 120.73065:573 121.02937:635 121.03064:1285 121.0319:1570 121.03316:1297 121.03443:703 121.09886:962 121.10012:1620 121.10139:1833 121.10265:1425 121.10391:698 126.49782:674 126.49917:1299 126.50052:1582 126.50187:1322 126.50322:727 150.06305:558 150.06479:1343 150.06654:2005 150.06828:2084 150.07002:1548 150.07177:778 156.56249:987 156.5…
53063	Icaridin	12581	23.8421	24.0337	24.2487	230.174	621509	8.22403e+06		[M+H]+	M + 0		8.814	230.175	C12H23NO3	Piperidinecarboxylic acids	QLHULAHOXSSASE-UHFFFAOYNA-N	Organoheterocyclic compounds	Piperidines	Piperidinecarboxylic acids and derivatives	CCC(C)OC(=O)N1CCCCC1CCO	430	TRUE	TRUE	TRUE	98.8	37.2	74.9	50	67.6	4.32201	230.08279:0 230.08445:0 230.0861:0 230.08776:0 230.08941:4316 230.09107:11420 230.09272:19857 230.09438:23475 230.09603:18688 230.09769:9287 230.09934:2160 230.10099:0 230.10264:0 230.1043:0 230.10595:0 230.16059:0 230.16224:0 230.1639:0 230.16555:0 230.16721:2983 230.16887:17208 230.17052:65472 230.17218:133380 230.17383:204206 230.17549:196299 230.17715:123945 230.1788:56805 230.18046:16581 230…	101.05733:722 101.0583:1301 101.05926:1573 101.06022:1355 101.06119:802 112.11026:652 112.11138:1373 112.11251:1767 112.11364:1529 112.11476:852 130.11557:194 130.11698:831 130.11839:3475 130.11979:11344 130.1212:20332 130.12261:27593 130.12402:22558 130.12542:13395 130.12683:4963 130.12824:1353 130.12965:373 131.12227:554 131.12369:1496 131.12512:2455 131.12654:2754 131.12796:2164 131.12939:1129…
53445	Dauricine	12876	24.4437	24.6156	24.8061	625.318	306152	1274723		[M+H]+	M + 0		6.12	625.32	C38H44N2O6	Benzylisoquinolines	AQASRZOCERRGBL-ROJLCIKYSA-N	Organoheterocyclic compounds	Isoquinolines and derivatives	Benzylisoquinolines	OC1=CC=C(C=C1OC2=CC=C(C=C2)CC3C4=CC(OC)=C(OC)C=C4CCN3C)CC5C6=CC(OC)=C(OC)C=C6CCN5C	430	TRUE	TRUE	TRUE	98.3	36.8	75	100	73.1	7.78307	625.26655:0 625.27397:0 625.28138:0 625.2888:0 625.29621:17024 625.30363:58252 625.31104:105076 625.31846:149304 625.32587:127330 625.33329:73255 625.3407:24332 625.34812:3219 625.35444:0 625.36185:0 625.36927:0 625.37669:0 626.16354:0 626.17097:0 626.1784:0 626.18583:0 626.19326:11101 626.20069:29547 626.20812:66620 626.21555:75898 626.22298:46196 626.23042:17789 626.23785:0 626.24528:0 626.2527…	101.2793:1288 101.28027:1979 101.28124:2234 101.2822:1921 101.28317:1248 112.09562:681 112.09675:1644 112.09788:2176 112.099:1870 112.10013:1024 113.65144:1445 113.65259:2353 113.65374:2777 113.65489:2426 113.65604:1508 143.60852:963 143.61016:1716 143.61179:2111 143.61342:1848 143.61505:1081 211.08577:1000 211.08868:2178 211.09159:4317 211.0945:3622 211.09741:2800 211.10032:1443 211.10323:400 23…
51674	Primin	11816	22.1223	22.5521	22.7891	209.115	1.58193e+06	31240200		[M+H]+	M + 0	similar chromatogram in higher mz_51654	11.153	209.117	C12H16O3	P-benzoquinones	WLWIMKWZMGJRBS-UHFFFAOYSA-N	Organic oxygen compounds	Organooxygen compounds	Carbonyl compounds	CCCCCC1=CC(=O)C=C(C1=O)OC	430	TRUE	TRUE	TRUE	99.4	36.8	83.7	100	74.4	4.95437	209.06784:0 209.06927:0 209.07071:0 209.07214:0 209.07357:15884 209.07501:36042 209.07644:58879 209.07788:67404 209.07931:54057 209.08074:30191 209.08218:11140 209.08334:0 209.08478:0 209.08621:0 209.08764:0 209.10198:0 209.10342:0 209.10485:0 209.10628:0 209.10772:0 209.10915:25504 209.11058:129314 209.11202:282083 209.11345:442735 209.11489:463355 209.11632:313755 209.11775:165008 209.11919:478…	107.08351:880 107.08456:1844 107.08561:2450 107.08666:2215 107.08771:1322 107.08876:430 109.09782:748 109.0989:2967 109.09998:5917 109.10106:8819 109.10214:8242 109.10323:5102 109.10431:2163 109.10539:378 110.72166:813 110.72276:1361 110.72387:1592 110.72497:1383 110.72608:871 121.09759:497 121.09886:1188 121.10012:1872 121.10139:2165 121.10265:1880 121.10391:1205 121.10518:540 123.07802:1008 123…
14454	DMABA NHS ester	5601	10.7462	10.8584	11.043	263.11	1.17353e+06	11833348		[M+H]+	M + 0			263.103	C13H14N2O4		FNGFZOAQGYOQTG-UHFFFAOYSA-N	Benzenoids	Benzene and substituted derivatives	Benzoic acids and derivatives		430	TRUE	TRUE	TRUE		36.7	68.4	100	64.2	5.47185	263.09364:0 263.09566:0 263.09769:0 263.09971:0 263.10173:14442 263.10376:54538 263.10578:166517 263.1078:285376 263.10983:334318 263.11185:239781 263.11388:133392 263.1159:43021 263.11792:65752 263.11995:170523 263.12197:276459 263.124:289910 263.12602:179838 263.12804:74515 263.13007:19661 263.13209:27437 263.13412:35609 263.13614:27350 263.13816:13549 263.14019:0 263.14221:0 263.14424:0 263.14…	102.05108:328 102.05205:1705 102.05303:6440 102.05401:11938 102.05499:16682 102.05597:14149 102.05694:8539 102.05792:3350 102.0589:888 102.05988:305 112.08437:651 112.0855:1323 112.08662:1629 112.08775:1282 112.08887:543 116.06676:357 116.06795:1218 116.06914:3448 116.07032:5103 116.07151:4620 116.07269:2693 116.07388:884 116.07507:440 120.06285:761 120.0641:1693 120.06535:2259 120.0666:1960 120.…
44687	3-Amino-4-hydroxybiphenyl	9617	18.1071	18.3358	18.6731	186.091	2.13942e+06	21618846		[M+H]+	M + 0	found in higher mz's MsMs_44689		186.091	C12H11NO		IGIDZGNPFWGICD-UHFFFAOYSA-N	Benzenoids	Benzene and substituted derivatives	Biphenyls and derivatives		430	TRUE	TRUE	TRUE		36.4	74.6	100	73.1	13.533	186.06861:0 186.06981:0 186.07102:0 186.07222:0 186.07343:14767 186.07463:20822 186.07583:23534 186.07704:23137 186.07824:18662 186.07948:0 186.08068:0 186.08189:0 186.08309:0 186.08429:0 186.0855:12157 186.0867:39763 186.08791:145102 186.08911:332539 186.09031:534946 186.09152:582332 186.09272:393475 186.09392:201335 186.09513:54742 186.09633:11396 186.0975:0 186.0987:0 186.09991:0 186.10111:0 1…	107.08351:722 107.08456:1321 107.08561:1622 107.08666:1407 107.08771:836 109.06104:296 109.06212:958 109.0632:2751 109.06428:4548 109.06536:4923 109.06644:3247 109.06752:1597 109.0686:435 109.09778:387 109.09886:1314 109.09994:2692 109.10102:3671 109.1021:3515 109.10318:2352 109.10426:1048 111.04168:588 111.04279:1345 111.0439:1874 111.04501:1797 111.04612:1180 111.04723:493 114.37305:1117 114.37…
39790	Harmine hydrochloride	8786	16.3806	16.7386	17.0742	249.085	21708634	157766672		[M+H]+	M + 0	similar chromatogram in higher mz_39823; found in higher mz's MsMs_39801; found in higher mz's MsMs_39798		249.08	C13H13ClN2O	Harmala alkaloids	VNPLYCKZIUTKJM-UHFFFAOYSA-N	Alkaloids and derivatives	Harmala alkaloids		Cl.N=1C=CC=2C=3C=CC(OC)=CC3NC2C1C	430	TRUE	TRUE	TRUE		35.9	75	100	69.7	32.6751	248.96737:0 248.96923:0 248.97109:0 248.97296:0 248.97482:0 248.97668:20518 248.97855:52380 248.98041:73529 248.98227:31987 248.98413:9191 248.98586:0 248.98773:0 248.98959:0 248.99145:0 249.05854:0 249.0604:0 249.06227:0 249.06413:0 249.066:0 249.06786:17820 249.06972:53250 249.07159:104627 249.07345:144473 249.07532:160367 249.07718:574543 249.07904:2181935 249.08091:4663970 249.08277:7328442 2…	102.0522:476 102.05317:1387 102.05415:2502 102.05513:3050 102.05611:2628 102.05709:1568 102.05806:575 104.06839:826 104.06939:1782 104.0704:2430 104.07141:2262 104.07241:1398 104.07342:501 105.06729:523 105.06831:1328 105.06933:1930 105.07035:1842 105.07138:1119 120.0616:510 120.06285:1351 120.06409:3287 120.06534:4494 120.06659:3845 120.06784:1733 120.06909:810 123.04047:670 123.04176:1531 123.0…
2864	PROPACHLOR	1239	2.15516	2.41497	2.4769	212.089	2.80176e+06	45720672		[M+H]+	M + 0			212.084	C11H14ClNO		MFOUDYKPLGXPGO-UHFFFAOYSA-N	Benzenoids	Benzene and substituted derivatives	Anilides		430	TRUE	TRUE	TRUE		35.5	81.4	50	64.4	2.62082	212.03921:0 212.04068:0 212.04214:0 212.0436:0 212.04507:11533 212.04653:39345 212.048:91969 212.04946:148188 212.05093:161011 212.05239:109241 212.05385:56309 212.05532:21216 212.05677:0 212.05824:0 212.0597:0 212.06117:0 212.07581:0 212.07728:0 212.07874:0 212.08021:0 212.08167:0 212.08313:23301 212.0846:113539 212.08606:358849 212.08753:620039 212.08899:798268 212.09046:610652 212.09192:354573…	101.67778:824 101.67875:1298 101.67972:1463 101.6807:1207 101.68167:688 105.03156:816 105.03258:1862 105.0336:2663 105.03462:2615 105.03564:1783 105.03666:797 110.06823:572 110.06932:1784 110.07042:3479 110.07151:4899 110.07261:4033 110.0737:2294 110.0748:845 110.07589:306 125.01723:837 125.01856:1620 125.01988:2117 125.02121:1960 125.02254:1258 125.02386:487 127.03658:758 127.03794:1652 127.0392…
52110	Thiazopyr	12017	22.8107	22.939	23.0895	397.104	9502355	62192324		[M+H]+	M + 0	found in higher mz's MsMs_52123		397.1	C16H17F5N2O2S		YIJZJEYQBAAWRJ-UHFFFAOYSA-N	Organoheterocyclic compounds	Pyridines and derivatives	Pyridinecarboxylic acids and derivatives		430	TRUE	TRUE	TRUE		35.3	75	100	70.8	160.747	396.86038:0 396.86413:0 396.86788:0 396.87163:0 396.87538:7426 396.87913:26943 396.88288:48196 396.88663:61634 396.89037:46267 396.89412:26211 396.89787:6344 396.90146:0 396.90521:0 396.90895:0 396.9127:0 397.05524:0 397.05899:0 397.06274:0 397.06649:0 397.07024:0 397.074:22555 397.07775:27972 397.0815:65757 397.08525:67177 397.089:220973 397.09276:862982 397.09651:2375231 397.10026:3995618 397.1…	158.49762:767 158.49951:1565 158.50141:2018 158.5033:1793 158.50519:1071 172.9885:927 172.99066:1532 172.99282:1719 172.99497:1408 172.99713:834 186.6715:1130 186.67392:1746 186.67634:1872 186.67876:1443 186.68118:754 300.71326:1290 300.7182:1809 300.72315:2020 300.7281:1836 300.73304:1326 346.81149:1001 346.81762:1538 346.82374:1739 346.82987:1529 346.83599:1036 395.00169:1028 395.00914:1755 395…
37329	5,7,4'-Trihydroxy-8-methylflavanone	8434	15.7954	16.0677	16.3806	287.099	1.52514e+06	11458062		[M+H]+	M + 0		6.17	287.09	C16H14O5	Flavanones	GMVYLXBMPRDZDR-AWEZNQCLSA-N	Phenylpropanoids and polyketides	Flavonoids	Flavans	O=C1C2=C(O)C=C(O)C(=C2OC(C3=CC=C(O)C=C3)C1)C	430	TRUE	TRUE	TRUE	99.5	35.2	75.2	100	61.4	6.11651	286.94034:0 286.94265:0 286.94495:0 286.94726:0 286.94956:8470 286.95187:21961 286.95417:35631 286.95648:39539 286.95878:31243 286.96109:16927 286.96316:0 286.96546:0 286.96777:0 286.97007:0 287.07845:0 287.08076:0 287.08306:0 287.08537:0 287.08768:5760 287.08998:20622 287.09229:82508 287.0946:245640 287.0969:419123 287.09921:533609 287.10152:407233 287.10382:236215 287.10613:82835 287.10844:2562…	105.06832:789 105.06934:1489 105.07036:1773 105.07138:1462 105.0724:827 107.08351:947 107.08456:1656 107.08561:1946 107.08666:1604 107.08771:887 108.32593:912 108.327:1429 108.32807:1705 108.32913:1540 108.3302:983 111.11497:1184 111.11608:2325 111.11719:3006 111.1183:2748 111.11941:1781 111.12052:790 112.10682:587 112.10794:1277 112.10907:5286 112.11019:14660 112.11132:24673 112.11245:29758 112.…
55028	Fentanyl	13501	25.7313	25.856	26.008	337.233	1.38547e+06	11016261		[M+H]+	M + 0			337.227	C22H28N2O		PJMPHNIQZUBGLI-UHFFFAOYSA-N	Organoheterocyclic compounds	Piperidines	Fentanyls		430	TRUE	TRUE	TRUE		34.8	75	100	67.5	4.11357	337.05126:0 337.05419:0 337.05713:0 337.06006:0 337.063:8305 337.06593:40124 337.06887:77748 337.0718:111429 337.07474:102200 337.07767:66079 337.08061:30520 337.08354:6992 337.08678:0 337.08971:0 337.09265:0 337.09558:0 337.17777:0 337.18071:0 337.18365:0 337.18658:0 337.18952:4726 337.19245:22523 337.19539:45369 337.19833:61783 337.20126:51723 337.2042:23572 337.20714:8690 337.20993:0 337.21287…	100.0741:1083 100.07504:1841 100.07599:2083 100.07694:1614 100.07789:775 101.57866:821 101.57963:1445 101.58061:1671 101.58158:1353 101.58255:779 104.16915:644 104.17016:1341 104.17117:1797 104.17217:1732 104.17318:1195 107.08351:578 107.08456:1404 107.08561:1977 107.08666:1822 107.08771:1048 109.09778:610 109.09886:1481 109.09994:3479 109.10102:5256 109.1021:5108 109.10318:3230 109.10426:1393 10…
21189	Pyridoxamine	6784	12.6633	13.0034	13.2467	169.097	5353858	44201724		[M+H]+	M + 0			169.097	C8H12N2O2		NHZMQXZHNVQTQA-UHFFFAOYSA-N	Organoheterocyclic compounds	Pyridines and derivatives	Pyridoxamines	CC1=C(O)C(CN)=C(CO)C=N1	430	TRUE	TRUE	TRUE		34.7	85.7	100	75.1	24.2869	169.04278:0 169.04382:0 169.04486:0 169.0459:0 169.04695:16601 169.04799:27628 169.04903:31162 169.05007:23921 169.05112:11209 169.0522:0 169.05324:0 169.05429:0 169.05533:0 169.0866:0 169.08765:0 169.08869:0 169.08973:0 169.09077:11378 169.09182:23115 169.09286:65003 169.0939:222336 169.09494:666818 169.09599:1148962 169.09703:1504486 169.09807:1181809 169.09911:692820 169.10016:232060 169.1012:…	103.05091:447 103.0519:1068 103.05289:3021 103.05388:5149 103.05488:5824 103.05587:4047 103.05686:2193 103.05785:532 104.05529:757 104.0563:1743 104.05731:2561 104.05831:2629 104.05932:1887 104.06033:874 105.05809:352 105.05912:1848 105.06014:3571 105.06116:5106 105.06218:4365 105.0632:2577 105.06422:992 105.06524:431 107.08245:801 107.0835:1682 107.08455:2500 107.0856:2707 107.08666:2122 107.087…
56856	m-Coumaric acid	14573	27.7176	27.9249	28.1766	165.054	8614253	63960904		[M+H]+	M + 0	found in higher mz's MsMs_56862		165.054	C9H8O3	C12621	KKSDGJDHHZEWEP-SNAWJCMRSA-N	Phenylpropanoids and polyketides	Cinnamic acids and derivatives	Hydroxycinnamic acids and derivatives	588-30-7	430	TRUE	TRUE	TRUE		34.5	67.7	75	68.2	41.3546	164.99317:0 164.99418:0 164.99518:0 164.99619:0 164.99719:9978 164.9982:19599 164.9992:27527 165.00021:25826 165.00122:15671 165.00226:0 165.00326:0 165.00427:0 165.00527:0 165.04347:0 165.04448:0 165.04549:0 165.04649:0 165.0475:6092 165.0485:34674 165.04951:46763 165.05051:136520 165.05152:481366 165.05252:1270190 165.05353:2123564 165.05453:2575595 165.05554:1891466 165.05655:1061489 165.05755…	109.06212:3050 109.0632:6437 109.06428:8929 109.06536:8455 109.06644:5291 109.06752:1767 119.04624:901 119.04747:3476 119.0487:6384 119.04993:7526 119.05116:6146 119.0524:3411 120.07525:544 120.0765:3602 120.07775:14899 120.079:31555 120.08025:49401 120.08149:49580 120.08274:31971 120.08399:15380 120.08524:4271 120.08649:1213 123.03659:1724 123.03789:2899 123.03918:9419 123.04047:35167 123.04177:…
13529	METHYL ROBUSTONE	5422	10.3975	10.5316	10.7558	379.119	2509732	18568882		[M+H]+	M + 0	found in higher mz's MsMs_13565		379.118	C22H18O6		OKBNMQXBQLZQEM-UHFFFAOYSA-N	Phenylpropanoids and polyketides	Isoflavonoids	Isoflavans		430	TRUE	TRUE	TRUE		34.4	73.4	50	66.4	22.8367	379.08747:0 379.09097:0 379.09447:0 379.09797:0 379.10147:22722 379.10497:50172 379.10847:208193 379.11197:712716 379.11547:1363518 379.11897:2011587 379.12247:1866503 379.12597:1166722 379.12947:524999 379.13297:137261 379.13647:22500 379.13998:4236 379.14348:43608 379.14698:154781 379.15048:244869 379.15399:244289 379.15749:172392 379.16099:79930 379.16449:32753 379.16799:26238 379.17149:0 379.…	102.05123:909 102.05221:5039 102.05319:17189 102.05416:30788 102.05514:41482 102.05612:33290 102.0571:19623 102.05807:6834 102.05905:1959 103.81512:2249 103.81612:3981 103.81713:4750 103.81813:4134 103.81913:2597 111.52154:2024 111.52265:3800 111.52377:4510 111.52489:3661 111.52601:1931 116.06663:1764 116.06781:7128 116.069:14942 116.07018:23142 116.07137:23088 116.07256:14737 116.07374:6898 116.…
17081	Normianserin	6407	12.2672	12.3786	12.5687	251.15	2.43422e+06	14279241		[M+H]+	M + 0			251.154	C17H18N2		ZBILSSSEXRZGKS-UHFFFAOYSA-N	Organoheterocyclic compounds	Benzazepines	Dibenzazepines		430	TRUE	TRUE	TRUE		34.3	67	45.5	61.8	9.37195	250.65147:0 250.65336:0 250.65524:0 251.08862:0 251.09051:0 251.0924:0 251.09428:0 251.09617:12095 251.09806:61326 251.09995:119663 251.10183:175636 251.10372:158604 251.10561:99375 251.10749:46223 251.10938:14192 251.11226:0 251.11414:0 251.11603:0 251.11792:0 251.13301:0 251.1349:0 251.13679:0 251.13868:0 251.14056:11716 251.14245:47762 251.14434:183939 251.14622:551272 251.14811:943498 251.15:…	103.05091:276 103.0519:902 103.05289:1939 103.05389:4188 103.05488:4521 103.05587:2965 103.05686:1266 103.05785:458 109.62818:892 109.62927:1461 109.63036:1605 109.63144:1248 109.63253:664 110.06609:641 110.06719:2901 110.06828:10848 110.06938:32213 110.07048:55134 110.07157:70972 110.07267:54576 110.07376:31787 110.07486:10178 110.07595:2499 110.07705:873 110.07807:1125 110.07917:800 111.04057:3…
14734	2'-Deoxyguanosine 5'-monophosphate	5704	10.872	11.0537	11.5699	348.069	4024969	68480672		[M+H]+	M + 0			348.07	C10H14N5O7P	Purine 2'-deoxyribonucleoside monophosphates	LTFMZDNNPPEQNG-UHFFFAOYNA-N	Nucleosides, nucleotides, and analogues	Purine nucleotides	Purine deoxyribonucleotides	O=P(O)(O)OCC1OC(N2C=NC=3C(O)=NC(=N)NC32)CC1O	430	TRUE	TRUE	TRUE		34.2	72.8	75	69	23.7103	348.0414:0 348.04448:0 348.04756:0 348.05064:0 348.05371:19404 348.05679:41694 348.05987:150344 348.06295:482273 348.06603:857802 348.06911:1153479 348.07219:937279 348.07527:561452 348.07835:208860 348.08143:53147 348.08451:15822 348.08921:0 348.09229:0 348.09537:0 348.09845:0 348.11693:0 348.12001:0 348.12309:0 348.12617:0 348.12925:21397 348.13233:72474 348.13541:154510 348.13849:252337 348.14…	101.06889:697 101.06986:1550 101.07082:2295 101.07179:2416 101.07275:1795 101.07371:871 102.0522:654 102.05317:1914 102.05415:4182 102.05513:6446 102.05611:5989 102.05709:3588 102.05806:1432 102.05904:525 120.0616:615 120.06285:1120 120.0641:3210 120.06534:5482 120.06659:5573 120.06784:3466 120.06909:1233 120.07033:375 127.02842:753 127.02978:2875 127.03114:5224 127.0325:7218 127.03385:6003 127.0…
42435	(+)-trans-C75	9215	17.3718	17.563	17.7344	255.159	4.29077e+06	45549716		[M+H]+	M + 0	similar chromatogram in higher mz_42444; similar chromatogram in higher mz_42447; similar chromatogram in higher mz_42451; similar chromatogram in higher mz_42453; similar chromatogram in higher mz_42454; similar chromatogram in higher mz_42456; similar chromatogram in higher mz_42477; similar chromatogram in higher mz_42478		255.159	C14H22O4		VCWLZDVWHQVAJU-NEPJUHHUSA-N	Organoheterocyclic compounds	Lactones	Gamma butyrolactones		430	TRUE	TRUE	TRUE		34.1	79.1	52.9	68.1	15.1468	255.10482:0 255.10675:0 255.10869:0 255.11062:0 255.11255:11700 255.11448:47388 255.11641:116731 255.11835:190767 255.12028:212982 255.12221:145329 255.12414:74941 255.12608:20512 255.12801:3531 255.12997:0 255.1319:0 255.13384:0 255.13577:0 255.1377:0 255.13963:0 255.14157:907 255.1435:16386 255.14543:17999 255.14736:26266 255.1493:31414 255.15123:99108 255.15316:352208 255.1551:726113 255.15703…	103.0519:506 103.05289:1461 103.05388:2588 103.05488:3154 103.05587:2729 103.05686:1639 103.05785:677 105.02948:35 105.0305:1068 105.03152:4500 105.03255:9005 105.03357:13488 105.03459:12477 105.03561:7720 105.03663:3320 105.03765:789 105.06666:699 105.06768:3446 105.0687:6232 105.06972:8264 105.07074:6414 105.07176:3739 105.07279:1427 105.07381:340 107.04568:543 107.04673:1381 107.04778:2580 107…
45386	Bisdemethoxycurcumin	9782	18.5052	18.6519	18.8191	309.116	2101208	20407896		[M+H]+	M + 0		6.37	309.11	C19H16O4	Curcuminoids	PREBVFJICNPEKM-YDWXAUTNSA-N	Phenylpropanoids and polyketides	Diarylheptanoids	Linear diarylheptanoids	O=C(C=CC1=CC=C(O)C=C1)CC(=O)C=CC2=CC=C(O)C=C2	430	TRUE	TRUE	TRUE	99.2	34	79.2	42.9	61.6	8.80027	308.65781:0 308.66038:0 308.66295:0 308.66552:0 308.6681:6667 308.67067:17099 308.67324:48972 308.67581:83839 308.67838:96311 308.68095:67101 308.68353:36717 308.6861:11852 308.68856:0 308.69113:0 308.6937:0 308.69627:0 309.09274:0 309.09532:0 309.09789:0 309.10047:0 309.10305:8560 309.10562:17758 309.1082:73928 309.11078:266639 309.11335:544229 309.11593:839797 309.11851:836164 309.12109:541075 …	101.0583:918 101.05926:1737 101.06022:2210 101.06119:2045 101.06215:1408 101.06311:706 107.08351:1096 107.08456:2246 107.08561:2979 107.08666:2752 107.08771:1753 107.08876:708 109.0632:863 109.06428:1475 109.06536:1671 109.06644:1302 109.06752:640 109.09886:731 109.09994:1438 109.10102:1793 109.1021:1491 109.10318:749 111.11496:1105 111.11607:2108 111.11719:2650 111.1183:2375 111.11941:1525 111.1…
14619	Isoleucylglutamine	5655	10.6022	10.961	11.0063	260.16	7807722	129572392		[M+H]+	M + 0			260.16	C11H21N3O4		CNPNWGHRMBQHBZ-UHFFFAOYNA-N	Organic acids and derivatives	Carboxylic acids and derivatives	Amino acids, peptides, and analogues		430	TRUE	TRUE	TRUE		33.9	53	42.9	61.2	27.7684	260.142:0 260.14399:0 260.14598:0 260.14797:0 260.14996:16631 260.15195:95268 260.15394:385484 260.15593:1051183 260.15792:1772567 260.15991:2172573 260.1619:1606072 260.16389:910109 260.16588:299817 260.16787:90851 260.16986:28972 260.17185:11589 260.17383:0 260.17582:0 260.17781:0 260.1798:0 260.18179:0 260.18378:0 260.18577:0 260.18776:16674 260.18975:81555 260.19175:251259 260.19374:441642 26…	100.03707:1087 100.03802:1638 100.03897:1789 100.03992:1432 100.04087:784 101.06793:355 101.06889:1287 101.06986:2771 101.07082:3865 101.07178:3747 101.07275:2524 101.07371:1109 102.0522:577 102.05317:1340 102.05415:2058 102.05513:2298 102.05611:1883 102.05708:1070 110.03209:818 110.03318:1875 110.03428:2909 110.03537:3249 110.03646:2635 110.03756:1495 110.03865:556 112.07311:633 112.07424:1683 1…
55796	Mianserin	14012	26.693	26.8521	27.0215	265.176	1.05205e+06	13141197		[M+H]+	M + 0			265.17	C18H20N2		UEQUQVLFIPOEMF-UHFFFAOYSA-N	Organoheterocyclic compounds	Benzazepines	Dibenzazepines		430	TRUE	TRUE	TRUE		33.9	75	100	66.5	8.39041	265.09428:0 265.09633:0 265.09837:0 265.10042:0 265.10247:12019 265.10451:19800 265.10656:20183 265.10861:13753 265.11066:6172 265.1127:0 265.11475:0 265.1168:0 265.11884:0 265.12908:0 265.13113:0 265.13317:0 265.13522:0 265.13727:10520 265.13931:17148 265.14136:20348 265.14341:17802 265.14546:10495 265.1475:0 265.14955:8528 265.1516:22119 265.15365:34491 265.15569:34117 265.15774:22034 265.15979…	102.00919:735 102.01017:1318 102.01115:1578 102.01212:1332 102.0131:765 116.97934:771 116.98054:1322 116.98174:1476 116.98294:1152 116.98414:611 118.70819:710 118.70942:1248 118.71065:1482 118.71187:1267 118.7131:765 123.62503:830 123.62633:1326 123.62764:1556 123.62894:1405 123.63024:958 127.3086:749 127.30997:1271 127.31133:1478 127.31269:1239 127.31405:728 135.57881:939 135.5803:1589 135.5818:…
23924	Hydroxycotinine	7059	13.2467	13.4774	13.7713	193.094	8635385	65768548		[M+H]+	M + 0	found in higher mz's MsMs_23960		193.097	C10H12N2O2		XOKCJXZZNAUIQN-DTWKUNHWSA-N	Organoheterocyclic compounds	Pyridines and derivatives	Pyrrolidinylpyridines		430	TRUE	TRUE	TRUE		33.8	79.7	50	66.5	46.6542	193.01294:0 193.01421:0 193.01549:0 193.01676:0 193.01803:7732 193.0193:22811 193.02057:38953 193.02184:44894 193.02312:36452 193.02439:20631 193.02566:7701 193.02693:0 193.0282:0 193.02947:0 193.03075:0 193.03202:0 193.03329:6362 193.03456:19511 193.03583:49008 193.0371:70516 193.03838:58811 193.03965:33517 193.04092:12849 193.04219:4692 193.04346:0 193.04474:0 193.04601:0 193.04728:0 193.06:0 1…	109.04916:781 109.05024:1774 109.05132:2428 109.0524:2256 109.05348:1384 109.06104:577 109.06212:1761 109.0632:3461 109.06428:4594 109.06536:4353 109.06644:2967 109.06752:1406 109.09886:867 109.09994:2126 109.10102:3344 109.1021:3686 109.10318:2905 109.10426:1577 116.06795:1162 116.06913:2474 116.07032:3410 116.0715:3276 116.07269:2199 116.07388:947 119.04502:621 119.04625:2818 119.04748:6532 119…
45954	Methimazole	9892	18.5681	18.8619	19.4753	115.039	13562310	197326848		[M+H]+	M + 0	similar chromatogram in higher mz_45957; similar chromatogram in higher mz_45959; similar chromatogram in higher mz_45982		115.032	C4H6N2S	C07190	PMRYVIKBURPHAH-UHFFFAOYSA-N	Organoheterocyclic compounds	Azolines	Imidazolines	60-56-0	430	TRUE	TRUE	TRUE		33.1	71.8	100	64.4	91.1039	115.00097:0 115.00156:0 115.00214:0 115.00273:0 115.00331:12999 115.0039:33391 115.00448:77380 115.00507:75277 115.00565:43655 115.00624:15121 115.00682:10323 115.00745:0 115.00804:0 115.00862:0 115.00921:0 115.03261:0 115.03319:0 115.03378:0 115.03436:0 115.03495:0 115.03553:36486 115.03612:68376 115.0367:213249 115.03729:733783 115.03787:1964947 115.03846:3298132 115.03904:4066415 115.03963:303…	114.08705:2517 114.0882:9367 114.08936:24780 114.09052:41364 114.09167:49752 114.09283:36223 114.09398:20130 114.09514:6146 114.09629:1579 114.09745:656 115.03248:618 115.03365:819 115.03482:2457 115.03599:8934 115.03716:20199 115.03833:32328 115.0395:34776 115.04067:23305 115.04185:11825 115.04302:3284 115.04419:832 115.04536:536 115.07345:1123 115.07462:2114 115.07579:2575 115.07696:2183 115.07…
51547	Desethyl atrazine	11801	22.3973	22.5223	22.6265	188.07	699910	6041824		[M+H]+	M + 0			188.07	C6H10ClN5	1,3,5-triazine-2,4-diamines	DFWFIQKMSFGDCQ-UHFFFAOYSA-N	Organoheterocyclic compounds	Triazines	Aminotriazines	CC(C)N=C1NC(Cl)=NC(=N)N1	430	TRUE	TRUE	TRUE		32.6	82.3	50	68	3.43829	188.06047:0 188.06169:0 188.06291:0 188.06414:0 188.06536:9499 188.06658:59885 188.06781:133092 188.06903:205723 188.07025:210618 188.07148:143795 188.0727:76827 188.07392:21062 188.07548:0 188.07671:0 188.07793:0 188.07915:0 189.04671:0 189.04794:0 189.04918:0 189.05041:0 189.05164:33549 189.05288:37107 189.05411:40942 189.05534:37809 189.05657:23359 189.05781:0 189.05904:0 189.06027:0 189.0615:…	105.06729:415 105.06832:1237 105.06934:2139 105.07036:2505 105.07138:2058 105.0724:1146 109.09886:724 109.09994:1447 109.10102:2027 109.1021:2093 109.10318:1590 109.10426:828 111.07721:434 111.07832:1164 111.07943:2077 111.08054:2493 111.08165:2094 111.08276:1200 111.08387:391 118.06195:1060 118.06317:1880 118.06438:2413 118.0656:2267 118.06682:1502 118.06803:634 125.09283:709 125.09416:1597 125.…
10622	Isobergapten	3577	6.8196	6.98001	7.40022	217.047	7.84782e+06	104234328		[M+H]+	M + 0		4.88	217.05	C12H8O4	Angular furanocoumarins	AJSPSRWWZBBIOR-UHFFFAOYSA-N	Phenylpropanoids and polyketides	Coumarins and derivatives	Furanocoumarins	O=C1OC2=C3C=COC3=CC(OC)=C2C=C1	430	TRUE	TRUE	TRUE	100	32.4	88	100	73.5	16.5019	216.62177:0 216.62328:0 216.6248:0 216.62631:0 216.62782:23069 216.62933:46339 216.63084:65784 216.63235:67621 216.63387:49295 216.63538:23530 216.63689:0 216.6384:0 216.63991:0 216.64143:0 216.91083:0 216.91235:0 216.91386:0 216.91538:0 216.91689:9640 216.91841:27061 216.91992:67155 216.92144:106663 216.92295:108864 216.92447:70096 216.92598:29084 216.9275:11069 216.92898:0 216.93049:0 216.93201…	103.0529:1303 103.05389:1933 103.05489:2080 103.05588:1645 103.05687:893 108.15291:892 108.15398:1782 108.15505:2344 108.15611:2169 108.15718:1371 111.0428:1535 111.04391:2684 111.04502:3107 111.04613:2568 111.04724:1507 113.06766:811 113.0688:1654 113.06994:2309 113.07108:2320 113.07222:1642 113.07336:732 129.09829:1004 129.09968:2226 129.10107:4587 129.10246:5412 129.10386:3715 129.10525:1635 1…
48166	Methyl o-methoxyhippuric acid	10278	19.4563	19.5923	19.6768	224.09	725037	8169945		[M+H]+	M + 0			224.092	C11H13NO4		DMFZPUCQOXSNME-UHFFFAOYSA-N	Benzenoids	Benzene and substituted derivatives	Benzoic acids and derivatives		430	TRUE	TRUE	TRUE		32.2	77.7	42.9	65.8	2.05782	223.59049:0 223.59208:0 223.59366:0 223.59525:0 223.59683:13952 223.59842:22875 223.6:27580 223.60159:24610 223.60317:15738 223.60446:0 223.60604:0 223.60763:0 223.60922:0 224.05068:0 224.05227:0 224.05386:0 224.05545:0 224.05704:1830 224.05863:23473 224.06022:59381 224.06181:97207 224.0634:123754 224.06499:107224 224.06658:69905 224.06817:36416 224.06976:11525 224.07135:0 224.07324:0 224.07483:2…	105.02979:481 105.03081:1327 105.03183:3789 105.03285:6616 105.03388:8896 105.0349:7311 105.03592:4312 105.03694:1475 105.03796:78 105.06729:366 105.06831:1266 105.06933:2229 105.07035:2533 105.07138:1963 105.0724:996 107.08245:710 107.08351:2347 107.08456:4098 107.08561:5456 107.08666:4349 107.08771:2470 107.08876:928 107.08981:333 109.06212:656 109.0632:1810 109.06428:2979 109.06536:3366 109.06…
48289	N17-Dimethylindole-3-carboxaldehyde	10322	19.5719	19.6768	19.8262	174.091	831670	5.96498e+06		[M+H]+	M + 0	found in higher mz's MsMs_48291		174.091	C11H11NO							430	TRUE	TRUE	TRUE		32.2	47.9	50	60.3	8.68639	174.04655:0 174.04764:0 174.04873:0 174.04982:0 174.0509:5452 174.05199:13661 174.05308:24402 174.05417:30852 174.05526:28327 174.05635:18818 174.05744:8707 174.05853:0 174.05962:0 174.0607:0 174.06179:0 174.06942:0 174.07051:0 174.07159:0 174.07268:0 174.07377:4488 174.07486:9920 174.07595:13224 174.07704:12271 174.07813:8762 174.07922:0 174.08031:0 174.0814:3026 174.08249:9126 174.08358:13668 1…	103.02909:431 103.03008:1388 103.03107:3222 103.03207:5190 103.03306:5426 103.03405:3461 103.03504:1577 103.03603:178 105.06831:1122 105.06934:1700 105.07036:1731 105.07138:1185 105.0724:471 108.16144:628 108.16251:1267 108.16358:1634 108.16464:1462 108.16571:880 109.09886:944 109.09994:1878 109.10102:2469 109.1021:2263 109.10318:1407 109.10426:513 111.04168:963 111.04279:1825 111.0439:2415 111.0…
21713	Pantothenol	6839	12.4984	13.1007	13.3064	206.139	121842912	754778816		[M+H]+	M + 0	found in higher mz's MsMs_21905		206.139	C9H19NO4		SNPLKNRPJHDVJA-ZETCQYMHSA-N	Lipids and lipid-like molecules	Fatty Acyls	Fatty amides		430	TRUE	TRUE	TRUE		32.1	87.6	100	74.6	986.534	205.7211:0 205.7225:0 205.7239:0 205.7253:0 205.7267:23176 205.7281:43654 205.7295:51699 205.7309:40485 205.73229:20838 205.73369:0 205.73509:0 205.73649:0 205.73789:0 206.0419:0 206.0433:0 206.0447:0 206.0461:0 206.04751:1922 206.04891:107488 206.05031:231075 206.05171:328633 206.05312:291211 206.05452:126916 206.05592:0 206.05732:0 206.05873:0 206.06013:86053 206.06153:258846 206.06293:375331 2…	102.0494:515 102.05038:1141 102.05136:2462 102.05234:7181 102.05331:20963 102.05429:36413 102.05527:48277 102.05625:38394 102.05723:22418 102.0582:7300 102.05918:1307 103.05587:816 103.05686:1952 103.05785:4396 103.05884:4798 103.05984:3144 103.06083:1484 103.06182:638 103.07162:286 103.07261:1872 103.0736:5743 103.0746:9786 103.07559:12272 103.07658:9221 103.07757:5242 103.07857:1644 103.07956:2…
47283	SIMAZINE	10156	19.1109	19.3594	19.42	202.086	4.82625e+06	33241760		[M+H]+	M + 0	found in higher mz's MsMs_47284		202.085	C7H12ClN5	C11172	ODCWYMIRDDJXKW-UHFFFAOYSA-N	Organoheterocyclic compounds	Triazines	1,3,5-triazines	122-34-9	430	TRUE	TRUE	TRUE		31.9	74.2	100	71.5	33.6578	202.07088:0 202.07224:0 202.0736:0 202.07497:0 202.07633:0 202.07769:0 202.07905:0 202.08035:58469 202.08171:248387 202.08307:789924 202.08443:1380650 202.0858:1840970 202.08716:1480246 202.08852:878868 202.08988:317730 202.09124:90127 202.09261:28909 202.09397:12894 202.0954:0 202.09676:0 202.09812:0 202.09949:1259 202.10085:70037 202.10221:131920 202.10357:156956 202.10494:132565 202.1063:79328…	101.05637:422 101.05733:1134 101.05829:2940 101.05926:4806 101.06022:5317 101.06118:3617 101.06215:1813 101.06311:675 102.08936:1114 102.09034:2333 102.09132:3231 102.09229:3155 102.09327:2177 102.09425:1020 105.06729:684 105.06831:2013 105.06933:3640 105.07035:4561 105.07137:3224 105.0724:1605 105.07342:557 107.08245:362 107.0835:1359 107.08456:2664 107.08561:3493 107.08666:3252 107.08771:2146 1…
54148	6-Shogaol	13105	24.9655	25.0887	25.2624	277.18	1.12171e+06	11509107		[M+H]+	M + 0		7.31	277.18	C17H24O3	Shogaols	OQWKEEOHDMUXEO-BQYQJAHWSA-N	Benzenoids	Phenols	Methoxyphenols	O=C(C=CCCCCC)CCC1=CC=C(O)C(OC)=C1	430	TRUE	TRUE	TRUE	98.4	31.7	64.7	66.7	65.7	7.69244	277.127:0 277.12919:0 277.13138:0 277.13356:0 277.13575:16248 277.13794:28581 277.14013:34442 277.14232:29582 277.1445:17180 277.14669:6440 277.14908:0 277.15127:0 277.15346:0 277.15564:0 277.16002:0 277.16221:0 277.1644:0 277.16659:0 277.16877:10306 277.17096:35880 277.17315:117561 277.17534:248538 277.17753:391867 277.17971:405863 277.1819:265546 277.18409:131765 277.18628:34460 277.18847:5986 …	107.08246:459 107.08351:1388 107.08456:2468 107.08561:2983 107.08666:2566 107.08771:1527 107.08877:571 121.02559:1096 121.02685:2072 121.02811:2669 121.02938:2453 121.03064:1571 121.0319:608 148.0933:723 148.09501:1385 148.09672:1741 148.09843:1514 148.10013:861 149.09319:1128 149.09492:1764 149.09665:1862 149.09837:1337 149.1001:562 163.58067:955 163.58265:1545 163.58464:1785 163.58662:1503 163.…
36395	10-Azabenzo[a]pyrene	8302	15.624	15.816	16.1289	254.101	1.87506e+06	15504388		[M+H]+	M + 0	similar chromatogram in higher mz_36465; similar chromatogram in higher mz_36484	13.058	254.096	C19H11N	Pyrenes	BYFIUFNRSNKODH-UHFFFAOYSA-N	Benzenoids	Pyrenes		c1cnc2c(c1)cc1ccc3cccc4ccc2c1c34	430	TRUE	TRUE	TRUE	100	31.6	73.4	100	67.6	20.0659	254.0781:0 254.08002:0 254.08194:0 254.08387:0 254.08579:0 254.08771:0 254.08963:0 254.09164:19237 254.09356:27543 254.09548:85066 254.09741:277467 254.09933:517574 254.10125:738900 254.10317:647005 254.10509:394280 254.10701:160634 254.10893:42069 254.11085:16230 254.11268:0 254.1146:0 254.11652:0 254.11844:0 254.12062:0 254.12254:0 254.12446:0 254.12638:0 255.09158:0 255.09351:0 255.09544:0 255…	109.09886:651 109.09994:1483 109.10102:2220 109.1021:2406 109.10318:1925 109.10426:1096 114.43107:851 114.43223:1421 114.43339:1579 114.43455:1219 114.43572:601 120.7533:871 120.75455:1460 120.75581:1620 120.75707:1240 120.75833:602 124.21507:678 124.21638:1333 124.2177:1797 124.21901:1743 124.22032:1187 126.05237:1196 126.05371:1953 126.05505:2076 126.0564:1462 126.05774:593 132.07726:1128 132.0…
38840	2-methyl-3-Pyrimidin-2-yl-Propionic Acid	8665	16.0884	16.506	16.7589	167.081	2.38374e+06	28269504		[M+H]+	M + 0	similar chromatogram in higher mz_38876		167.082	C8H10N2O2							430	TRUE	TRUE	TRUE		31.6	80.4	100	72.8	10.2891	167.02655:0 167.02758:0 167.0286:0 167.02962:0 167.03065:11769 167.03167:49110 167.0327:87551 167.03372:115957 167.03474:92340 167.03577:54692 167.03679:21065 167.03781:6230 167.03904:0 167.04006:0 167.04108:0 167.04211:0 167.04723:0 167.04825:0 167.04927:0 167.0503:0 167.05132:6286 167.05235:27576 167.05337:85302 167.05439:147339 167.05542:190394 167.05644:145659 167.05747:82493 167.05849:21695 …	103.0519:467 103.0529:1214 103.05389:1841 103.05488:1836 103.05587:1172 103.05686:374 107.08246:640 107.08351:2089 107.08456:3948 107.08561:5608 107.08666:4793 107.08771:2826 107.08876:1019 107.08981:357 109.0632:621 109.06428:1366 109.06536:1699 109.06644:1340 109.06752:725 109.07178:147 109.07286:1768 109.07394:6830 109.07502:12836 109.0761:18137 109.07718:15369 109.07826:9206 109.07934:3521 10…
7964	N-Alpha-Acetyl-Ornithine	2919	5.61493	5.68751	5.78875	175.108	5.11397e+06	39922396		[M+H]+	M + 0	found in higher mz's MsMs_8057; found in higher mz's MsMs_8056; found in higher mz's MsMs_7990		175.108	C7H14N2O3		JRLGPAXAGHMNOL-LURJTMIESA-N	Organic acids and derivatives	Carboxylic acids and derivatives	Amino acids, peptides, and analogues		430	TRUE	TRUE	TRUE		31.5	67.7	50	64.4	4.84563	174.97256:0 174.97366:0 174.97475:0 174.97585:0 174.97695:16459 174.97805:28309 174.97914:111557 174.98024:345305 174.98134:593587 174.98244:754899 174.98353:564974 174.98463:315841 174.98573:90858 174.98683:20289 174.98792:0 174.98902:0 174.99012:0 174.99121:0 175.01207:0 175.01317:0 175.01427:0 175.01537:0 175.01646:17839 175.01756:39720 175.01866:51087 175.01976:41473 175.02086:18888 175.02195…	104.07745:2012 104.07846:3663 104.07947:4438 104.08047:3745 104.08148:2107 112.07312:1094 112.07424:3607 112.07537:6138 112.07649:6774 112.07762:5161 112.07874:2740 112.08324:1459 112.08437:3661 112.0855:6939 112.08662:9521 112.08775:9403 112.08887:6511 112.09:2915 113.03574:1848 113.03688:3250 113.03802:3825 113.03916:3128 113.0403:1628 113.06518:438 113.06632:2208 113.06746:16093 113.0686:59909…
21301	Kynurenine	6795	12.8352	13.0233	13.3064	209.09	2.5493e+06	34933888		[M+H]+	M + 0			209.092	C10H12N2O3		YGPSJZOEDVAXAB-QMMMGPOBSA-N	Organic oxygen compounds	Organooxygen compounds	Carbonyl compounds		430	TRUE	TRUE	TRUE		31.2	80.3	80	69.9	16.791	209.07735:0 209.07878:0 209.08022:0 209.08165:0 209.08308:0 209.08452:39691 209.08595:173744 209.08738:392021 209.08882:623337 209.09025:695044 209.09169:502722 209.09312:290735 209.09455:109053 209.09599:26672 209.09742:0 209.09927:0 209.1007:0 209.10214:0 209.10357:0 209.11934:0 209.12078:0 209.12221:0 209.12365:0 209.12508:19439 209.12651:37583 209.12795:47094 209.12938:39652 209.13082:21797 2…	100.03803:595 100.03898:1178 100.03992:1478 100.04087:1257 100.04182:688 106.34434:623 106.34538:1232 106.34642:1502 106.34746:1230 106.3485:631 109.09886:906 109.09994:2057 109.10102:2954 109.1021:2900 109.10318:1950 109.10426:830 111.67248:604 111.6736:1152 111.67472:1437 111.67584:1253 111.67696:730 116.06795:542 116.06913:1231 116.07032:1718 116.07151:1653 116.07269:1091 118.06195:596 118.063…
53559	Lysergol	12918	24.5777	24.699	24.9408	255.155	6.1558e+06	34114544		[M+H]+	M + 0		4.49	255.15	C16H18N2O	Clavines and derivatives	BIXJFIJYBLJTMK-MEBBXXQBSA-N	Alkaloids and derivatives	Ergoline and derivatives	Clavines and derivatives	OCC1C=C2C=3C=CC=C4NC=C(C43)CC2N(C)C1	430	TRUE	TRUE	TRUE	98	31.2	75	100	67.3	23.3841	255.1378:0 255.13973:0 255.14167:0 255.1436:0 255.14553:18960 255.14746:41578 255.1494:195192 255.15133:681384 255.15326:1287945 255.1552:1870863 255.15713:1692049 255.15906:1048208 255.16099:452321 255.16293:122580 255.16486:36341 255.16679:22007 255.16874:0 255.17067:0 255.1726:0 255.17454:0 255.18034:0 255.18227:0 255.1842:0 255.18613:0 255.18807:15295 255.19:36986 255.19193:62411 255.19387:12…	121.09759:483 121.09886:1312 121.10012:2367 121.10139:2927 121.10265:2602 121.10391:1653 121.10518:693 123.11429:1015 123.11558:1637 123.11688:1721 123.11817:1216 123.11947:516 135.11437:1191 135.11586:1872 135.11735:1998 135.11884:1469 135.12033:665 137.09308:670 137.0946:1432 137.09613:1915 137.09765:1768 137.09917:1090 161.09144:852 161.09338:1660 161.09532:2096 161.09726:1834 161.0992:1065 19…
14124	F16	5488	10.4702	10.642	10.8367	235.118	6145359	50714256		[M+H]+	M + 0	similar chromatogram in higher mz_14132		235.123	C16H14N2		UURAKYSOOXPORG-UHFFFAOYSA-N	Organoheterocyclic compounds	Indoles and derivatives			430	TRUE	TRUE	TRUE		31.2	71.5	50	60.5	16.042	235.0372:0 235.03891:0 235.04062:0 235.04233:0 235.04404:9400 235.04575:25401 235.04746:41097 235.04917:45142 235.05088:33693 235.05258:15855 235.05444:0 235.05615:0 235.05786:0 235.05957:0 235.07837:0 235.08008:0 235.08179:0 235.08349:0 235.0852:5874 235.08691:50191 235.08862:169815 235.09033:302933 235.09204:407622 235.09375:324967 235.09546:190628 235.09717:66783 235.09888:20016 235.10059:0 23…	101.06889:803 101.06985:1404 101.07082:1691 101.07178:1490 101.07275:946 104.06715:497 104.06816:2893 104.06917:6530 104.07017:10316 104.07118:10085 104.07219:6266 104.07319:2754 104.0742:631 106.04547:283 106.04651:1701 106.04754:6375 106.04858:13381 106.04962:20887 106.05065:21133 106.05169:13708 106.05272:6652 106.05376:1757 106.0548:436 107.0835:874 107.08455:1740 107.08561:2180 107.08666:181…
41084	8-Propyloxycaffeine	9061	16.9892	17.2654	17.563	253.128	4.29239e+06	30913676		[M+H]+	M + 0			253.129	C11H16N4O3		GWQATCITTRTTPB-UHFFFAOYSA-N	Organoheterocyclic compounds	Imidazopyrimidines	Purines and purine derivatives		430	TRUE	TRUE	TRUE		31.1	81	50	67.1	22.8993	253.1074:0 253.10931:0 253.11122:0 253.11313:0 253.11504:9380 253.11695:29996 253.11886:40995 253.12077:68597 253.12268:216073 253.12459:701137 253.1265:1299500 253.12841:1839052 253.13032:1583503 253.13223:962488 253.13414:382128 253.13605:109157 253.13796:65097 253.13973:90537 253.14164:92433 253.14355:73265 253.14546:17658 253.14737:0 253.14928:0 253.15119:0 253.1531:0 253.15501:0 253.16647:0 …	105.40004:667 105.40106:1243 105.40209:1513 105.40312:1257 105.40414:652 112.01462:707 112.01575:1895 112.01687:2845 112.018:2900 112.01912:2082 112.02025:1048 112.04262:541 112.04374:1592 112.04486:1696 112.04599:2706 112.04711:13626 112.04824:50566 112.04936:96587 112.05049:140074 112.05161:124730 112.05274:77049 112.05386:33245 112.05499:10539 112.05611:4868 112.05724:4005 112.05836:2268 112.0…
52164	(-)-Strychnine	12050	22.8747	23.0029	23.2595	335.181	1.00172e+06	9936052		[M+H]+	M + 0			335.175	C21H22N2O2		QMGVPVSNSZLJIA-FVWCLLPLSA-N	Alkaloids and derivatives	Strychnos alkaloids			430	TRUE	TRUE	TRUE		31	75	100	66.5	5.78495	335.06989:0 335.0728:0 335.07571:0 335.07861:0 335.08152:28 335.08443:10494 335.08734:38501 335.09025:68149 335.09316:86924 335.09607:65836 335.09898:38294 335.10188:13937 335.10479:4716 335.10862:0 335.11153:0 335.11443:0 335.11734:0 335.14353:0 335.14644:0 335.14935:0 335.15226:0 335.15517:3080 335.15808:11595 335.16098:25461 335.16389:26385 335.1668:16770 335.16971:13261 335.17239:46504 335.17…	120.07783:926 120.07907:1908 120.08032:2566 120.08157:2375 120.08282:1456 120.08407:467 121.00791:1188 121.00917:2293 121.01044:2913 121.0117:2573 121.01296:1535 121.01422:527 273.16762:596 273.1719:2686 273.17618:5343 273.18046:7869 273.18474:6940 273.18903:4140 273.19331:1557 273.19759:588 274.17666:1079 274.18096:1922 274.18527:2121 274.18957:1496 274.19388:566 335.16256:759 335.16838:2541 335…
56730	Schinifoline	14496	27.4861	27.7797	28.0097	258.181	2.04733e+06	16303537		[M+H]+	M + 0		7.83	258.18	C17H23NO	Hydroquinolones	HCUSLQJBGQJQCB-UHFFFAOYSA-N	Organoheterocyclic compounds	Quinolines and derivatives	Quinolones and derivatives	O=C1C=C(N(C=2C=CC=CC12)C)CCCCCCC	430	TRUE	TRUE	TRUE	98	30.9	75	100	71.1	32.909	258.15791:0 258.15988:0 258.16184:0 258.16381:0 258.16578:14928 258.16775:41701 258.16971:43796 258.17168:30243 258.17365:21764 258.17543:66531 258.17739:237643 258.17936:446484 258.18133:637460 258.1833:558423 258.18526:339899 258.18723:137676 258.1892:36797 258.19116:12865 258.19332:0 258.19528:0 258.19725:0 258.19922:0 259.1719:0 259.17388:0 259.17586:0 259.17784:0 259.17982:13571 259.1818:354…	101.05733:393 101.0583:1195 101.05926:1974 101.06022:2168 101.06119:1621 101.06215:762 104.84193:634 104.84294:1275 104.84396:1532 104.84498:1215 104.846:592 109.09886:993 109.09994:1616 109.10102:1929 109.1021:1705 109.10318:1065 113.09389:707 113.09503:1380 113.09617:1844 113.09731:1801 113.09845:1283 113.09959:625 123.11299:1114 123.11429:2147 123.11558:2872 123.11688:2830 123.11817:2077 123.1…
52158	Citrinin	12050	22.8324	23.0029	23.3667	251.091	7888920	58711904		[M+H]+	M + 0	similar chromatogram in higher mz_52165; similar chromatogram in higher mz_52172		251.091	C13H14O5		CQIUKKVOEOPUDV-IYSWYEEDSA-N	Organoheterocyclic compounds	Benzopyrans			430	TRUE	TRUE	TRUE		30.9	75.6	50	66	30.5879	250.97068:0 250.97257:0 250.97445:0 250.97634:0 250.97822:6519 250.98011:25374 250.98199:45493 250.98388:49345 250.98576:33394 250.98765:18505 250.98954:5237 250.99142:0 250.99331:0 250.99519:9072 250.99708:14470 250.99896:17875 251.00085:16823 251.00274:11590 251.00466:0 251.00654:0 251.00843:0 251.01032:0 251.06879:0 251.07067:0 251.07256:0 251.07445:0 251.07633:0 251.07822:19373 251.08011:4407…	107.04673:790 107.04778:1966 107.04883:2917 107.04988:2923 107.05093:1980 107.05198:826 107.0835:1099 107.08456:2097 107.08561:2579 107.08666:2197 107.08771:1270 115.11209:902 115.11326:1603 115.11443:1992 115.1156:1851 115.11677:1273 119.0832:818 119.08443:1935 119.08566:2660 119.0869:2515 119.08813:1680 119.08936:751 119.4179:1146 119.41914:1873 119.42038:2068 119.42161:1544 119.42285:692 133.0…
8037	Nelarabine	2919	5.63789	5.68751	5.87014	298.115	6.37245e+06	24799652		[M+H]+	M + 0			298.115	C11H15N5O5		IXOXBSCIXZEQEQ-UHTZMRCNSA-N	Nucleosides, nucleotides, and analogues	Purine nucleosides			430	TRUE	TRUE	TRUE		30.7	69.2	50	64.5	30.8239	297.993:0 297.99544:0 297.99788:0 298.00032:0 298.00276:44251 298.0052:78620 298.00764:98624 298.01007:89465 298.01251:56967 298.01495:22290 298.01736:0 298.0198:0 298.02224:0 298.02468:0 298.08324:0 298.08568:0 298.08812:0 298.09056:0 298.093:0 298.09544:67002 298.09788:102088 298.10033:176173 298.10277:196629 298.10521:513123 298.10765:1777445 298.11009:3792374 298.11253:5953960 298.11497:61319…	100.14535:685 100.1463:1223 100.14725:1452 100.1482:1209 100.14915:658 109.25574:854 109.25682:1515 109.25791:1753 109.25899:1435 109.26007:815 110.06823:382 110.06932:1340 110.07042:2495 110.07151:3134 110.07261:2783 110.0737:1711 110.0748:688 112.89226:900 112.8934:2106 112.89454:3493 112.89568:4191 112.89681:3651 112.89795:2239 112.89909:918 128.02689:421 128.02826:2251 128.02963:5042 128.0310…
52696	Sinapyl alcohol	12383	23.2172	23.65	23.9061	211.094	36371556	287133888		[M+H]+	M + 0	found in higher mz's MsMs_52703	4.06	211.1	C11H14O4	Methoxyphenols	LZFOPEXOUVTGJS-ONEGZZNKSA-N	Benzenoids	Phenols	Methoxyphenols	OC=1C(OC)=CC(C=CCO)=CC1OC	430	TRUE	TRUE	TRUE	98.1	30.6	75	100	64.9	235.31	210.66075:0 210.6622:0 210.66365:0 210.6651:0 210.66655:7824 210.668:13242 210.66945:15953 210.6709:14212 210.67235:9839 210.6738:0 210.67525:0 210.6767:0 210.67815:0 210.99318:0 210.99463:0 210.99608:0 210.99754:0 210.99899:0 211.00044:9728 211.0019:39059 211.00335:32742 211.0048:8249 211.00626:0 211.00771:0 211.00917:0 211.01062:61975 211.01207:128284 211.01353:170910 211.01498:132478 211.01643…	102.50444:771 102.50543:1266 102.50641:1476 102.5074:1247 102.50838:713 105.03053:594 105.03155:1604 105.03258:3287 105.0336:4776 105.03462:4066 105.03564:2400 105.03666:762 105.03768:240 109.09886:674 109.09994:1515 109.10102:2058 109.1021:1876 109.10318:1110 109.87791:688 109.879:1172 109.88009:1362 109.88118:1172 109.88228:750 112.66508:807 112.66622:1368 112.66735:1709 112.66848:1603 112.6696…
51064	Rimantadine	11581	21.9289	22.1006	22.2494	180.174	1.11535e+06	7170459		[M+H]+	M + 0	found in higher mz's MsMs_51071; found in higher mz's MsMs_51068		180.175	C12H21N		UBCHPRBFMUDMNC-UHFFFAOYSA-N	Organic nitrogen compounds	Organonitrogen compounds	Amines		430	TRUE	TRUE	TRUE		30.4	82.7	66.7	69.2	16.3176	180.07888:0 180.08003:0 180.08117:0 180.08232:0 180.08346:9220 180.08461:19818 180.08576:27970 180.0869:28382 180.08805:21870 180.08919:13808 180.09034:8659 180.09149:0 180.09263:3955 180.09378:22887 180.09492:43703 180.09607:56031 180.09722:40474 180.09836:12903 180.09951:2889 180.10065:0 180.1018:0 180.10295:0 180.10409:0 180.10524:0 180.10638:6807 180.10753:17814 180.10868:28849 180.10982:3087…	102.49558:874 102.49657:1403 102.49755:1576 102.49853:1302 102.49952:760 107.06775:992 107.0688:2088 107.06985:3052 107.0709:3239 107.07195:2515 107.073:1391 107.07405:527 107.08246:780 107.08351:2818 107.08456:5040 107.08561:6905 107.08666:5776 107.08771:3442 107.08876:1343 107.08981:383 109.09777:471 109.09886:1320 109.09994:2371 109.10102:2980 109.1021:2698 109.10318:1718 109.10426:688 110.094…
[truncated: 3,827 more rows]
